# Supplementary material for: 3-[1-(4-Chloro­phen­yl)eth­yl]-1,3-thia­zinane-2-thione
Source: Acta Crystallogr Sect E Struct Rep Online. 2011 Jan 29;67(Pt 2):o514. doi: 10.1107/S1600536811002078 (PMC3051552; doi:10.1107/S1600536811002078)
Supplement: Supplementary file 2 [file e-67-0o514-Isup2.hkl]

#
# h,k,l, Fc-squared, Fo-squared, sigma(Fo-squared) and status flag
#
data_I
_shelx_title ' R80502F in Pbca'
_shelx_refln_list_code          4
_shelx_F_calc_maximum      293.41
_exptl_crystal_F_000      1136.00
_reflns_d_resolution_high  0.7694
 
loop_
 _symmetry_equiv_pos_as_xyz
 'x, y, z'
 '-x+1/2, -y, z+1/2'
 '-x, y+1/2, -z+1/2'
 'x+1/2, -y+1/2, -z'
 '-x, -y, -z'
 'x-1/2, y, -z-1/2'
 'x, -y-1/2, z-1/2'
 '-x-1/2, y-1/2, z'
 
_cell_length_a    11.2599
_cell_length_b    11.8884
_cell_length_c    18.9784
_cell_angle_alpha  90.000
_cell_angle_beta   90.000
_cell_angle_gamma  90.000
 
_shelx_F_squared_multiplier     1.000
 
loop_
 _refln_index_h
 _refln_index_k
 _refln_index_l
 _refln_F_squared_calc
 _refln_F_squared_meas
 _refln_F_squared_sigma
 _refln_observed_status
   2   0   0    11951.00    12557.33    129.71 o
   4   0   0    15669.40    15098.20    158.20 o
   6   0   0    12735.38    12551.17    250.12 o
   8   0   0    33213.98    34953.54    717.47 o
  10   0   0     1397.41     1363.15     48.38 o
  12   0   0      192.70      215.47     43.07 o
  14   0   0      446.03      367.27    138.87 o
   2   1   0       85.42       99.35      2.69 o
   4   1   0      146.59      144.47      5.01 o
   6   1   0        0.07       11.38      4.75 o
   8   1   0       76.70       62.30     11.29 o
  10   1   0        3.90       12.28      6.54 o
  12   1   0       41.89       32.99     12.13 o
  14   1   0        0.15        5.02      7.33 o
   0   2   0    24220.62    24153.69    985.87 o
   4   2   0    44697.91    46927.68    138.46 o
   6   2   0     2577.92     2595.94     48.86 o
   8   2   0      160.67      200.55     36.01 o
  10   2   0      545.92      545.94     65.81 o
  12   2   0      727.03      737.12     38.37 o
  14   2   0      592.81      397.83    126.02 o
   2   3   0     3828.63     3432.90     34.56 o
   4   3   0       17.01       34.74      5.34 o
   6   3   0     1358.89     1210.88     25.01 o
   8   3   0       69.12       71.49     12.64 o
  10   3   0       45.44       46.43     11.49 o
  12   3   0       75.47       72.64     18.44 o
  14   3   0       74.77       77.47     39.06 o
   0   4   0    10170.52    10045.35    191.97 o
   2   4   0     4437.25     4444.88     76.12 o
   4   4   0    29540.83    29543.27    246.21 o
   6   4   0      103.01       60.46      9.55 o
   8   4   0     1714.46     1730.39     39.25 o
  10   4   0       43.82       38.49     12.59 o
  12   4   0      881.60      922.96     94.41 o
  14   4   0      102.18      121.99     34.59 o
   2   5   0    10375.50    10331.94     92.22 o
   4   5   0     1568.97     1792.59     62.59 o
   6   5   0     3460.25     3226.71     47.63 o
   8   5   0     1270.04     1328.58     35.15 o
  10   5   0      323.80      325.01     17.25 o
  12   5   0       10.35       27.27     11.86 o
   0   6   0    11721.96    10861.70    142.96 o
   2   6   0    16728.83    16618.40    202.04 o
   4   6   0     4894.98     4527.62    112.33 o
   6   6   0     7001.75     7690.83     88.73 o
   8   6   0     2746.09     2719.15     57.66 o
  10   6   0     2781.96     2765.88    133.26 o
  12   6   0      326.33      309.48     86.99 o
   2   7   0     6359.92     6329.06    122.21 o
   4   7   0        0.88        7.78      5.38 o
   6   7   0      428.85      457.13     16.31 o
   8   7   0      711.44      717.78     58.50 o
  10   7   0     1648.14     1765.27    216.49 o
  12   7   0       85.39       52.24     66.89 o
   0   8   0     2742.99     2989.86     69.75 o
   2   8   0       16.20       35.61      7.21 o
   4   8   0     1486.79     1498.93     44.84 o
   6   8   0      382.04      387.70     12.21 o
   8   8   0      692.73      664.05     34.20 o
  10   8   0       57.09       34.73     15.73 o
  12   8   0       18.05       -2.44     29.95 o
   2   9   0     1524.64     1425.90     44.21 o
   4   9   0      665.74      635.41     20.43 o
   6   9   0      499.36      498.18     16.60 o
   8   9   0        3.91      -13.24     16.80 o
  10   9   0       13.91       31.91     14.08 o
   0  10   0    19022.75    21564.15    909.63 o
   2  10   0     2103.61     2079.01     51.00 o
   4  10   0      172.52      126.77     21.25 o
   6  10   0     1363.38     1386.91     47.09 o
   8  10   0     5011.66     5534.75    203.36 o
  10  10   0      186.53      112.37     37.47 o
   2  11   0      555.44      554.86     26.23 o
   4  11   0      544.51      512.95     19.48 o
   6  11   0     1728.54     1822.54    142.07 o
   8  11   0       23.05       19.39     13.30 o
  10  11   0       80.41       57.41     32.74 o
   0  12   0        7.28       22.63     11.59 o
   2  12   0     2813.95     2672.07     61.55 o
   4  12   0     2254.70     2379.50     81.44 o
   6  12   0     1069.24     1183.40     41.73 o
   8  12   0       16.33       -4.16     12.29 o
   2  13   0      234.24      191.56     33.28 o
   4  13   0      117.72       57.76     19.59 o
   6  13   0        8.59       11.89      9.68 o
   0  14   0       68.40       40.25     25.39 o
   2  14   0      101.87       69.29     21.81 o
   4  14   0     1108.21     1067.84     59.30 o
   6  14   0       38.92       40.19     11.84 o
   2  15   0        4.59       20.02     11.47 o
   1   1   1     1323.09     1272.95     16.42 o
   2   1   1    31651.50    32623.96    552.73 o
   3   1   1     4105.14     4062.96     30.87 o
   4   1   1        7.58       16.95      2.33 o
   5   1   1      147.33      153.24      7.72 o
   6   1   1     9307.08     9220.82    111.10 o
   7   1   1      419.64      471.30      6.51 o
   8   1   1        0.77        3.50      5.14 o
   9   1   1     1470.91     1453.04     25.48 o
  10   1   1       15.50       15.04      5.11 o
  11   1   1      256.66      290.79     19.89 o
  12   1   1      270.63      256.38     26.88 o
  13   1   1        6.25       12.35      5.70 o
  14   1   1      731.85      739.03     23.08 o
   0   2   1     2607.07     2757.61     28.52 o
   1   2   1      399.57      421.90      7.05 o
   2   2   1    10233.67    10103.19     72.80 o
   3   2   1    21419.90    21651.36    226.01 o
   4   2   1     4863.60     5033.96     30.65 o
   5   2   1       38.00       32.30      4.97 o
   6   2   1     4520.56     4651.51     64.49 o
   7   2   1     1530.41     1511.25     18.06 o
   8   2   1     1369.61     1354.36     26.64 o
   9   2   1     2118.63     2283.18     43.04 o
  10   2   1     3002.39     3205.26     65.66 o
  11   2   1     2235.21     2178.18     44.97 o
  12   2   1      202.10      194.94     20.71 o
  13   2   1       59.34       52.74      9.79 o
  14   2   1      488.31      512.59     41.67 o
   1   3   1      137.81      129.07      5.12 o
   2   3   1    17235.77    16841.42    114.53 o
   3   3   1      291.34      207.23      5.11 o
   4   3   1        0.18        4.69      2.55 o
   5   3   1     4440.73     4403.93     41.72 o
   6   3   1      951.06     1001.16     14.19 o
   7   3   1        1.70        7.08      2.61 o
   8   3   1      494.23      508.88     12.97 o
   9   3   1      537.56      572.86     15.20 o
  10   3   1     1406.76     1401.00     27.91 o
  11   3   1        7.19       14.84      6.82 o
  12   3   1     1217.80     1218.35     34.10 o
  13   3   1      101.26       72.60     16.76 o
  14   3   1       12.03       13.93     13.74 o
   0   4   1      861.98      832.27     27.23 o
   1   4   1        2.16        2.52      2.40 o
   2   4   1       89.21       78.98      8.53 o
   3   4   1        0.02        3.43      2.01 o
   4   4   1    17093.33    17448.78    177.76 o
   5   4   1     3147.21     3186.76     35.14 o
   6   4   1        5.76        6.54      2.53 o
   7   4   1     1989.23     2179.67     23.63 o
   8   4   1      254.97      259.51     16.50 o
   9   4   1      161.07      164.50     10.53 o
  10   4   1      153.85      132.39      9.62 o
  11   4   1        7.22        5.27      5.57 o
  12   4   1      767.87      858.63     29.75 o
  13   4   1      434.06      325.17     56.58 o
  14   4   1      729.40      751.92     45.94 o
   1   5   1       53.47       55.35      6.89 o
   2   5   1      471.27      459.84      9.79 o
   3   5   1       10.33       14.89      3.46 o
   4   5   1      947.99      984.11     17.25 o
   5   5   1      964.29     1059.17     20.27 o
   6   5   1      370.19      377.21      8.25 o
   7   5   1       95.02       83.34      5.72 o
   8   5   1      156.81      165.01      8.80 o
   9   5   1      227.94      222.82      9.53 o
  10   5   1        0.29        9.62      3.37 o
  11   5   1       48.78       44.67     12.62 o
  12   5   1        7.33       27.26      8.74 o
  13   5   1      202.31      151.63     32.07 o
   0   6   1     3717.09     3977.52     97.73 o
   1   6   1     1339.11     1382.32     33.97 o
   2   6   1       53.51       64.25      7.15 o
   3   6   1       39.44       55.69      6.33 o
   4   6   1     5890.80     5676.87     54.93 o
   5   6   1      311.49      290.44      7.37 o
   6   6   1        0.06        8.65      3.88 o
   7   6   1     2266.17     2380.73     35.46 o
   8   6   1       92.35      115.72     13.42 o
   9   6   1       21.30       16.55      4.23 o
  10   6   1      164.52      125.76     16.49 o
  11   6   1       49.24       39.75      9.31 o
  12   6   1      235.14      185.60     32.84 o
  13   6   1      385.91      445.55     67.63 o
   1   7   1     4883.60     5260.09     86.91 o
   2   7   1      475.77      499.73     11.66 o
   3   7   1     1592.13     1610.17     28.22 o
   4   7   1      375.68      376.71     11.26 o
   5   7   1     1543.48     1607.50     23.94 o
   6   7   1       76.47       88.86      9.62 o
   7   7   1     1385.60     1359.15     21.49 o
   8   7   1      162.22      176.66     15.45 o
   9   7   1        0.50       16.10      6.75 o
  10   7   1      315.94      299.32     19.28 o
  11   7   1       38.32       46.23     14.38 o
  12   7   1      187.74      217.14     41.89 o
  13   7   1       30.29       28.54     17.26 o
   0   8   1     8659.34     9351.90    163.17 o
   1   8   1     1131.85     1186.20     27.32 o
   2   8   1     2057.09     1958.64     30.79 o
   3   8   1     1889.14     1862.31     28.16 o
   4   8   1       22.36       19.29      4.93 o
   5   8   1       58.15       72.44      8.09 o
   6   8   1     2929.18     2814.32     41.44 o
   7   8   1      338.01      343.48     12.17 o
   8   8   1     2293.95     2520.17     58.55 o
   9   8   1      935.39      960.83     28.41 o
  10   8   1     1069.38     1138.57     37.97 o
  11   8   1     1700.14     1693.73     99.72 o
  12   8   1      165.11      189.00     54.93 o
   1   9   1     2093.51     2124.03     39.22 o
   2   9   1      465.23      412.37     16.02 o
   3   9   1     5874.95     6073.24     86.10 o
   4   9   1      186.21      199.84     20.71 o
   5   9   1     1688.23     1632.34     35.28 o
   6   9   1     1833.03     1943.77     33.43 o
   7   9   1       77.63       79.63     13.30 o
   8   9   1      186.08      164.07     29.59 o
   9   9   1        3.93       17.01      8.96 o
  10   9   1       13.52       23.06      7.52 o
  11   9   1       29.32       14.80     10.66 o
   0  10   1       62.80       83.84     11.21 o
   1  10   1       11.05       11.53      3.81 o
   2  10   1     1219.82     1299.72     22.24 o
   3  10   1      212.08      193.29     11.48 o
   4  10   1     1299.27     1324.24     21.07 o
   5  10   1       10.14       11.15      3.58 o
   6  10   1      173.07      168.74     12.75 o
   7  10   1      196.44      199.96     23.17 o
   8  10   1       92.31       69.61     18.52 o
   9  10   1        4.40       11.86     14.43 o
  10  10   1      140.55      139.17     24.02 o
  11  10   1      106.32      123.45     30.83 o
   1  11   1      307.73      318.77     14.63 o
   2  11   1      826.86      853.35     22.60 o
   3  11   1       41.07       25.83      6.63 o
   4  11   1        1.68        4.00      5.49 o
   5  11   1       51.75       49.45      9.56 o
   6  11   1      852.04      880.91     28.87 o
   7  11   1        8.15        3.40      8.49 o
   8  11   1       25.55       24.07     11.10 o
   9  11   1       39.84       37.90     10.04 o
  10  11   1       30.10       17.69     10.00 o
   0  12   1      154.33      147.03     29.73 o
   1  12   1      108.98       95.78     15.28 o
   2  12   1     1494.05     1497.74     28.88 o
   3  12   1       51.51       56.21     10.32 o
   4  12   1        5.27       17.20      6.86 o
   5  12   1       76.26       63.51     14.65 o
   6  12   1      527.21      516.14     31.38 o
   7  12   1      322.78      267.88     55.98 o
   8  12   1        0.23       12.33     11.00 o
   9  12   1      122.89      102.55     33.93 o
   1  13   1      101.21       84.23     11.64 o
   2  13   1      650.52      647.25     14.94 o
   3  13   1      830.89      868.06     22.26 o
   4  13   1      117.20      101.36     16.63 o
   5  13   1      348.66      305.95     23.05 o
   6  13   1       56.66       39.93      9.18 o
   7  13   1       11.22       11.21      8.05 o
   0  14   1     1600.53     1729.94     55.60 o
   1  14   1       52.00       42.58      8.76 o
   2  14   1      141.81      112.96     19.30 o
   3  14   1      101.70       88.53     14.99 o
   4  14   1      846.12      842.84     26.20 o
   5  14   1      329.67      294.08     36.56 o
   6  14   1      117.92       96.03     23.93 o
   1  15   1      361.96      362.24     19.11 o
   2  15   1       60.71       76.73     17.11 o
   3  15   1        1.60       15.66      8.55 o
   0   0   2     2150.49     2046.96     32.24 o
   1   0   2     2412.65     2288.41     33.45 o
   2   0   2    17434.61    15971.61    349.42 o
   3   0   2      489.04      495.96     21.31 o
   4   0   2       68.49       85.91      3.35 o
   5   0   2     1039.85      968.62     20.08 o
   6   0   2      561.28      588.04     19.27 o
   7   0   2     8422.13     8297.98    150.60 o
   8   0   2     2432.29     2346.75     48.63 o
   9   0   2        6.29        5.82      5.82 o
  10   0   2     1355.60     1443.32     37.09 o
  11   0   2      150.03      157.04     27.25 o
  12   0   2     1201.76     1228.66     41.52 o
  13   0   2      196.65      198.39     26.30 o
  14   0   2      111.62      117.82     31.26 o
   1   1   2      475.37      475.77      8.36 o
   2   1   2     5591.46     5652.58     49.26 o
   3   1   2      438.11      416.68      7.45 o
   4   1   2     1246.15     1166.25     19.86 o
   5   1   2      732.20      704.21     14.32 o
   6   1   2     2578.35     2611.02     38.52 o
   7   1   2      271.24      245.55      7.42 o
   8   1   2     1494.66     1435.37     24.17 o
   9   1   2        8.57       13.30      5.32 o
  10   1   2      105.76       96.89      9.76 o
  11   1   2      194.44      247.60     17.65 o
  12   1   2      334.81      327.78     23.26 o
  13   1   2      115.02      107.13     15.81 o
  14   1   2      347.14      282.80     50.40 o
   0   2   2    28029.14    27386.51    274.83 o
   1   2   2      351.50      351.74      5.57 o
   2   2   2      664.80      659.79      9.52 o
   3   2   2      525.73      479.81      6.93 o
   4   2   2       40.57       28.08      2.96 o
   5   2   2      242.12      357.27      7.97 o
   6   2   2      244.21      255.54      6.56 o
   7   2   2     2063.16     2013.58     24.51 o
   8   2   2      230.22      251.94      9.96 o
   9   2   2      442.34      389.13     27.00 o
  10   2   2        2.20        5.04      4.70 o
  11   2   2      508.33      540.90     17.64 o
  12   2   2      570.99      615.75     24.32 o
  13   2   2      133.50      108.55     19.40 o
  14   2   2      644.07      664.81     31.37 o
   1   3   2      395.48      397.12      6.62 o
   2   3   2    13480.65    13082.37     91.76 o
   3   3   2      135.86      135.91      4.33 o
   4   3   2     1648.33     1808.50     22.52 o
   5   3   2     2783.94     2877.11     38.08 o
   6   3   2     2142.95     2318.99     23.71 o
   7   3   2       71.72       86.01      7.81 o
   8   3   2      689.00      657.24     13.33 o
   9   3   2      286.11      285.90     17.73 o
  10   3   2      132.08      126.40     15.42 o
  11   3   2      556.44      537.39     26.90 o
  12   3   2       29.21       21.33      9.37 o
  13   3   2      964.58      968.06     33.59 o
  14   3   2       13.65       25.33     10.52 o
   0   4   2      274.34      241.16      8.91 o
   1   4   2      881.30      791.72     13.71 o
   2   4   2      911.02      978.72     18.06 o
   3   4   2     1853.31     1757.77     18.98 o
   4   4   2     6320.11     6577.41     43.16 o
   5   4   2     1384.45     1546.84     25.54 o
   6   4   2       34.61       17.74      3.24 o
   7   4   2       23.18       21.70      4.08 o
   8   4   2      493.72      513.37     15.58 o
   9   4   2      830.44      817.75     18.27 o
  10   4   2       70.22       45.85      8.94 o
  11   4   2      890.98      935.25     31.40 o
  12   4   2      809.24      836.26     34.48 o
  13   4   2       13.74       12.70     14.18 o
  14   4   2      246.51      199.28     52.52 o
   1   5   2    10444.60    10655.26    125.22 o
   2   5   2    11324.89    11585.19    125.06 o
   3   5   2     1311.82     1314.76     21.63 o
   4   5   2      257.08      275.67      7.65 o
   5   5   2     1027.92     1203.72     24.06 o
   6   5   2      518.60      540.19     11.10 o
   7   5   2     3712.03     3766.72     74.43 o
   8   5   2     1818.18     1938.48     30.47 o
   9   5   2     3213.81     3367.47     61.56 o
  10   5   2     2768.01     3113.95     57.74 o
  11   5   2       18.34       14.47      6.82 o
  12   5   2      946.13      975.06     39.90 o
  13   5   2      520.86      525.59     54.66 o
   0   6   2      670.30      712.35     23.51 o
   1   6   2      247.77      252.68      7.15 o
   2   6   2      142.87      153.09      6.40 o
   3   6   2      217.48      231.52      8.41 o
   4   6   2      363.24      286.40      9.56 o
   5   6   2      820.37      803.23     13.76 o
   6   6   2     3570.89     3687.01     46.51 o
   7   6   2      860.12      809.87     14.32 o
   8   6   2      151.87      140.56     12.74 o
   9   6   2       61.17       65.37     10.85 o
  10   6   2      197.76      230.81     15.05 o
  11   6   2       32.38       13.63     16.89 o
  12   6   2     1038.30     1281.63    110.09 o
  13   6   2       71.76       70.87     21.56 o
   1   7   2      313.28      345.40     10.67 o
   2   7   2     2562.13     2722.16     42.12 o
   3   7   2     2567.53     2474.77     29.62 o
   4   7   2     1196.33     1190.91     18.18 o
   5   7   2     6198.67     6340.79     80.52 o
   6   7   2     3715.35     3879.17     56.95 o
   7   7   2      122.19      100.92     10.65 o
   8   7   2      961.18      917.23     35.63 o
   9   7   2      663.29      744.20     21.36 o
  10   7   2       23.55       20.88      5.66 o
  11   7   2      104.95      129.25     26.43 o
  12   7   2       43.39       45.15     11.98 o
   0   8   2       84.41       98.46     20.76 o
   1   8   2        8.86       13.99      5.31 o
   2   8   2       45.93       36.73      6.14 o
   3   8   2      117.09      111.91     11.87 o
   4   8   2      154.96      152.41      8.97 o
   5   8   2      396.34      410.70     19.10 o
   6   8   2      279.95      227.38      7.38 o
   7   8   2        0.41        2.93      4.97 o
   8   8   2      148.77      187.59     26.84 o
   9   8   2       93.60       92.94     13.92 o
  10   8   2      289.22      271.54     25.38 o
  11   8   2        0.81       23.28     10.48 o
  12   8   2       84.88       50.53     29.72 o
   1   9   2       48.87       42.96      8.44 o
   2   9   2      503.03      503.14     16.66 o
   3   9   2     1014.68      912.70     29.83 o
   4   9   2      202.83      171.08     12.41 o
   5   9   2     2252.36     2257.84     49.55 o
   6   9   2      594.87      625.96     26.24 o
   7   9   2        6.66        5.58      4.07 o
   8   9   2      176.35      174.94     25.78 o
   9   9   2      314.73      362.79     20.92 o
  10   9   2        0.02        4.85      8.30 o
  11   9   2      609.10      630.78     36.68 o
   0  10   2      486.65      475.45     34.21 o
   1  10   2       34.84       39.17      5.30 o
   2  10   2        0.32        7.97      4.20 o
   3  10   2        7.63        3.91      3.00 o
   4  10   2     1055.95      977.23     30.98 o
   5  10   2        3.34        5.25      6.88 o
   6  10   2        2.71       17.06      5.31 o
   7  10   2      406.64      474.21     16.65 o
   8  10   2      830.23      902.24     31.40 o
   9  10   2        0.17       11.47      8.32 o
  10  10   2      230.32      236.24     40.22 o
  11  10   2        0.09       24.38      7.66 o
   1  11   2     4316.57     4412.41     55.41 o
   2  11   2       36.11       23.24      6.23 o
   3  11   2      656.22      666.93     16.61 o
   4  11   2      159.05      176.57     20.64 o
   5  11   2      334.46      290.94     17.43 o
   6  11   2     1037.50      977.87     32.16 o
   7  11   2      537.83      606.03     27.30 o
   8  11   2      736.75      763.48     45.14 o
   9  11   2     1373.22     1459.71     65.67 o
  10  11   2      278.41      233.31     50.49 o
   0  12   2       10.29       20.09      7.82 o
   1  12   2        0.68        3.65      4.34 o
   2  12   2      562.57      547.68     14.94 o
   3  12   2      225.21      244.49     36.27 o
   4  12   2      475.34      478.69     18.59 o
   5  12   2       19.18       22.72      5.93 o
   6  12   2      421.31      388.45     25.81 o
   7  12   2        2.17       13.63      9.69 o
   8  12   2       89.32       80.70     22.23 o
   9  12   2       79.73       50.48     19.79 o
   1  13   2      170.23      171.34     19.58 o
   2  13   2       57.05       50.22      9.76 o
   3  13   2      426.69      433.75     20.18 o
   4  13   2       53.25       42.31     10.08 o
   5  13   2      200.66      141.23     22.87 o
   6  13   2       13.24       12.66      8.42 o
   7  13   2      112.61       74.98     23.85 o
   0  14   2       62.75       43.10     12.26 o
   1  14   2        0.23        4.76      5.21 o
   2  14   2      115.67       87.27     13.15 o
   3  14   2      212.28      176.59     31.37 o
   4  14   2      114.88      107.69     19.13 o
   5  14   2      343.61      318.62     41.78 o
   6  14   2      495.44      460.25     34.01 o
   1  15   2      330.38      334.97     22.71 o
   2  15   2        5.03       16.11      7.64 o
   3  15   2       44.65       39.52     10.10 o
   1   1   3      402.69      383.56      6.28 o
   2   1   3        0.16        3.59      1.14 o
   3   1   3    14381.98    13804.16    110.23 o
   4   1   3       30.18       28.44      2.83 o
   5   1   3     8720.50     9078.66    156.33 o
   6   1   3       33.69       31.18      4.54 o
   7   1   3        4.40        7.90      2.62 o
   8   1   3      143.07      152.58      6.37 o
   9   1   3     2908.68     2942.71     42.89 o
  10   1   3       33.24       20.96      5.69 o
  11   1   3     2156.36     2080.70     37.61 o
  12   1   3      202.21      183.35     15.87 o
  13   1   3      189.46      187.39     23.78 o
  14   1   3        1.28       19.23      9.00 o
   0   2   3    17736.65    17304.10    143.45 o
   1   2   3     5768.82     5451.93     48.23 o
   2   2   3    86091.56    88751.99    261.36 o
   3   2   3       47.68       36.29      2.20 o
   4   2   3     7241.95     7037.89     46.94 o
   5   2   3      198.94      161.10      5.27 o
   6   2   3    12757.67    12968.75    145.63 o
   7   2   3      514.73      540.20     11.04 o
   8   2   3     2410.71     2373.89     39.95 o
   9   2   3      154.51      146.62     13.55 o
  10   2   3     3383.67     3331.19     61.58 o
  11   2   3      237.34      236.07     16.96 o
  12   2   3       78.06       83.69     11.00 o
  13   2   3      459.09      444.22     34.69 o
  14   2   3       69.45       54.27     10.89 o
   1   3   3    12179.81    11799.42    104.76 o
   2   3   3     1973.94     1953.86     22.52 o
   3   3   3     3926.82     4058.17     50.93 o
   4   3   3       53.36       57.57      5.07 o
   5   3   3       49.64       34.07      4.52 o
   6   3   3       14.40       11.70      2.33 o
   7   3   3     2274.50     2283.06     45.51 o
   8   3   3       23.78       20.32      3.85 o
   9   3   3     3115.22     3113.17     47.38 o
  10   3   3      720.28      673.98     22.39 o
  11   3   3      167.26      176.06     23.02 o
  12   3   3       15.71       17.66      9.17 o
  13   3   3       11.39       27.25      8.09 o
  14   3   3        7.92       15.27      8.28 o
   0   4   3     7138.31     6532.84    174.97 o
   1   4   3        2.92        1.00      2.58 o
   2   4   3    10576.04    10142.55     89.51 o
   3   4   3     4826.90     4828.69     30.42 o
   4   4   3    21874.62    22547.34    154.62 o
   5   4   3      343.18      349.41      7.62 o
   6   4   3     7643.92     7757.28     80.65 o
   7   4   3      716.79      736.61     13.07 o
   8   4   3     1078.34     1125.18     20.57 o
   9   4   3      582.31      571.37     17.03 o
  10   4   3      331.17      338.26     29.93 o
  11   4   3     2538.02     2735.01     87.46 o
  12   4   3     1155.63     1122.45     51.63 o
  13   4   3      370.24      283.86     47.69 o
  14   4   3     1194.28     1263.55     47.97 o
   1   5   3      855.54      984.26     17.46 o
   2   5   3      227.82      252.99      9.31 o
   3   5   3      285.21      404.43      9.18 o
   4   5   3      240.88      242.56      5.18 o
   5   5   3     1920.95     1959.41     30.66 o
   6   5   3      673.62      672.94     10.82 o
   7   5   3      109.57       89.17      8.59 o
   8   5   3     1182.26     1114.61     23.09 o
   9   5   3      421.33      420.31     16.59 o
  10   5   3       35.06       23.23     10.25 o
  11   5   3       92.60       72.96     13.88 o
  12   5   3      128.66      130.70     21.26 o
  13   5   3      468.23      486.86     39.75 o
   0   6   3      370.00      420.92     13.63 o
   1   6   3      165.39      131.05      7.78 o
   2   6   3     2132.27     2141.65     25.57 o
   3   6   3      961.41      930.36     13.24 o
   4   6   3      802.52      796.64     16.08 o
   5   6   3      191.97      203.23      7.37 o
   6   6   3     1725.52     1751.56     24.79 o
   7   6   3     4159.28     4278.98     61.77 o
   8   6   3      518.37      569.02     15.99 o
   9   6   3      151.33      171.41     13.57 o
  10   6   3       24.65       32.73      7.72 o
  11   6   3      946.85      953.31     33.55 o
  12   6   3        1.70       18.71     12.82 o
  13   6   3      456.08      305.40     70.56 o
   1   7   3     4568.35     4815.19     46.06 o
   2   7   3      240.18      259.31      8.72 o
   3   7   3     1969.70     1954.41     24.46 o
   4   7   3      494.97      470.68     11.47 o
   5   7   3     4966.57     4840.98     61.78 o
   6   7   3       11.13       18.27      3.34 o
   7   7   3      640.25      611.21     17.41 o
   8   7   3        4.63        9.77      4.58 o
   9   7   3       26.09       44.59     11.05 o
  10   7   3        3.33       15.56      8.47 o
  11   7   3        4.00       14.09     23.47 o
  12   7   3      268.02      213.67     46.63 o
   0   8   3     6152.67     6344.53    192.11 o
   1   8   3      168.93      190.23     21.22 o
   2   8   3     5668.22     5685.91    105.02 o
   3   8   3      506.15      510.59     13.37 o
   4   8   3     3696.96     3705.94     54.51 o
   5   8   3      268.38      220.26     10.82 o
   6   8   3     3199.76     3191.23     54.75 o
   7   8   3     1589.30     1723.80     41.74 o
   8   8   3     1145.82     1236.23     30.90 o
   9   8   3      168.20      152.46     24.23 o
  10   8   3      854.84      952.24     48.19 o
  11   8   3      292.63      253.22     56.59 o
  12   8   3      137.29      109.87     28.07 o
   1   9   3      964.70      906.54     24.10 o
   2   9   3        6.96       18.40      6.18 o
   3   9   3     4929.17     5111.75     69.23 o
   4   9   3     1408.45     1394.23     24.51 o
   5   9   3     1813.65     1802.08     39.37 o
   6   9   3       51.37       48.23      6.51 o
   7   9   3      240.97      200.83     22.61 o
   8   9   3      161.71      140.92     21.95 o
   9   9   3        2.49        6.57      6.87 o
  10   9   3       12.10       14.24      6.25 o
  11   9   3      437.14      311.67     96.83 o
   0  10   3     1153.23     1080.30     44.23 o
   1  10   3      581.81      598.83     16.09 o
   2  10   3      386.61      340.68     16.30 o
   3  10   3     1134.19     1079.76     26.06 o
   4  10   3     1099.23     1081.34     37.32 o
   5  10   3      227.37      207.05     23.43 o
   6  10   3        6.73       12.63      4.48 o
   7  10   3      625.68      558.78     30.23 o
   8  10   3      824.71      825.01     38.28 o
   9  10   3      305.33      290.33     47.50 o
  10  10   3      133.61      123.70     24.63 o
  11  10   3      214.98      225.50     40.26 o
   1  11   3      624.27      679.85     19.90 o
   2  11   3      355.69      350.54     13.44 o
   3  11   3      102.20       92.54     12.81 o
   4  11   3        0.01        6.76      5.01 o
   5  11   3      172.11      196.74     15.85 o
   6  11   3       22.69       25.80      6.34 o
   7  11   3      115.29      109.58     19.17 o
   8  11   3       46.06       56.29     15.56 o
   9  11   3      236.31      208.01     42.07 o
  10  11   3      134.72      120.23     27.58 o
   0  12   3      631.79      696.23     42.21 o
   1  12   3      408.74      431.93     19.32 o
   2  12   3     1550.36     1556.37     28.02 o
   3  12   3      689.01      698.08     19.44 o
   4  12   3      341.46      340.72     19.80 o
   5  12   3        0.14        5.09      5.34 o
   6  12   3      225.56      189.21     31.95 o
   7  12   3      112.96      108.36     19.26 o
   8  12   3      508.96      497.93     33.16 o
   9  12   3      460.27      408.39     31.58 o
   1  13   3      732.20      761.72     27.55 o
   2  13   3      350.06      389.88     33.77 o
   3  13   3      117.52       84.63     12.16 o
   4  13   3      209.01      164.45     23.43 o
   5  13   3        0.51       26.78      9.20 o
   6  13   3       29.79       28.86     10.48 o
   7  13   3      450.04      476.26     28.41 o
   0  14   3     1942.67     2026.40    114.55 o
   1  14   3       17.49       12.26      5.77 o
   2  14   3      323.50      323.70     23.11 o
   3  14   3       38.34       45.64      9.36 o
   4  14   3     2300.42     2358.17     70.57 o
   5  14   3      149.81      130.41     24.50 o
   1  15   3        0.10        0.15     10.15 o
   2  15   3        4.95       18.74      8.05 o
   3  15   3      212.65      173.96     32.33 o
   1   0   4    10313.57    10176.71    120.82 o
   2   0   4    13199.08    12680.64    136.55 o
   3   0   4     4665.71     4409.40     58.37 o
   4   0   4     9709.75     9899.84     97.65 o
   5   0   4     1827.41     1765.37     21.62 o
   6   0   4     3295.43     3234.73     54.86 o
   7   0   4      764.48      806.11     22.96 o
   8   0   4     1570.77     1724.03     64.67 o
   9   0   4     7176.77     7313.89    138.40 o
  10   0   4     1463.59     1448.04     58.04 o
  11   0   4     2088.08     2113.81    102.49 o
  12   0   4     1523.62     1495.38     54.34 o
  13   0   4       37.10       44.10     15.00 o
  14   0   4       66.25       44.03     32.14 o
   1   1   4      121.79      106.14      3.26 o
   2   1   4      852.17      828.13     19.26 o
   3   1   4       27.46       36.65      6.14 o
   4   1   4        7.93        7.67      2.23 o
   5   1   4     1583.30     1699.14     24.39 o
   6   1   4      423.19      422.33     14.15 o
   7   1   4       47.80       45.44      5.40 o
   8   1   4      457.71      452.56     18.60 o
   9   1   4      276.49      257.11     13.87 o
  10   1   4        0.01        7.68      4.49 o
  11   1   4      220.41      198.21     23.61 o
  12   1   4       83.86       58.76      8.99 o
  13   1   4      733.68      750.66     71.39 o
  14   1   4       26.55       19.63     12.35 o
   0   2   4    16036.20    15414.30    270.96 o
   1   2   4     1713.67     1713.53     19.57 o
   2   2   4     3966.99     3861.23     46.27 o
   3   2   4     5858.27     5798.46     72.21 o
   4   2   4      600.51      628.64     16.18 o
   5   2   4     1900.86     1912.81     18.51 o
   6   2   4      879.39      972.35     12.86 o
   7   2   4     6009.95     6184.53     72.61 o
   8   2   4     1779.23     1687.01     28.06 o
   9   2   4      547.45      541.38     14.02 o
  10   2   4       37.68       38.98      8.01 o
  11   2   4      506.40      534.77     26.40 o
  12   2   4       25.94       26.94      9.94 o
  13   2   4      340.78      260.18     42.07 o
  14   2   4        3.58       23.87      7.77 o
   1   3   4      492.37      432.75      7.24 o
   2   3   4      166.10      146.17      5.75 o
   3   3   4     1294.14     1475.68     21.85 o
   4   3   4     2325.47     2408.94     18.17 o
   5   3   4      952.17      963.27     19.07 o
   6   3   4     2447.35     2523.51     29.49 o
   7   3   4     1824.80     1832.17     23.25 o
   8   3   4      552.51      478.90     12.32 o
   9   3   4       37.07       50.14      7.08 o
  10   3   4      669.00      704.91     22.84 o
  11   3   4      108.06       98.50     17.17 o
  12   3   4       96.26       92.00     20.22 o
  13   3   4       85.26      115.08     23.20 o
  14   3   4        7.27       16.04      7.28 o
   0   4   4     3853.19     3753.21     41.71 o
   1   4   4      698.94      776.36     13.17 o
   2   4   4      859.92      785.13     13.24 o
   3   4   4     2474.87     2686.04     24.71 o
   4   4   4       21.08       32.33      5.45 o
   5   4   4     5442.22     5480.05     56.37 o
   6   4   4      394.99      386.38     12.93 o
   7   4   4     5129.26     5321.62     72.46 o
   8   4   4     3172.12     3172.13     72.77 o
   9   4   4      434.01      465.62     17.29 o
  10   4   4      656.24      622.28     22.99 o
  11   4   4       54.53       45.12     13.50 o
  12   4   4      448.55      434.69     23.88 o
  13   4   4      967.80     1027.47     50.94 o
   1   5   4     1504.24     1762.09     24.63 o
   2   5   4     1192.50     1276.94     21.48 o
   3   5   4      198.29      133.37      4.18 o
   4   5   4       83.48       76.86      7.97 o
   5   5   4     1562.06     1575.79     28.69 o
   6   5   4       96.16      141.19      6.56 o
   7   5   4      306.93      286.95     12.92 o
   8   5   4     2109.65     2057.96     78.36 o
   9   5   4       96.33      109.94     16.58 o
  10   5   4        1.86       16.65      6.63 o
  11   5   4        0.07       18.73      7.31 o
  12   5   4      159.53      118.63     23.15 o
  13   5   4        0.00        6.70     11.93 o
   0   6   4     5646.02     5848.06    116.29 o
   1   6   4      118.34      172.98     12.35 o
   2   6   4     2128.00     1988.94     21.74 o
   3   6   4     1032.39     1022.86     13.73 o
   4   6   4     5941.20     5973.61     60.60 o
   5   6   4     1898.92     1907.03     44.08 o
   6   6   4     1795.01     1716.59     26.14 o
   7   6   4      436.64      466.75     18.82 o
   8   6   4     1174.56     1238.84     32.89 o
   9   6   4      825.10      792.91     29.66 o
  10   6   4      346.48      381.98     17.96 o
  11   6   4     1041.12     1041.98     43.93 o
  12   6   4      575.75      630.09     30.59 o
  13   6   4      116.14      102.12     32.84 o
   1   7   4     1905.73     1845.06     34.39 o
   2   7   4     1035.04     1004.63     22.34 o
   3   7   4        0.03       11.14      3.05 o
   4   7   4      103.49       89.19      8.38 o
   5   7   4      959.33      973.90     15.78 o
   6   7   4      301.86      266.28      8.51 o
   7   7   4       77.77       54.52      9.14 o
   8   7   4        7.68        9.65      3.94 o
   9   7   4      246.50      303.64     17.86 o
  10   7   4      147.54      151.15     30.16 o
  11   7   4      841.42      877.27     67.10 o
  12   7   4        9.91       18.95     13.10 o
   0   8   4      255.82      246.72     15.25 o
   1   8   4       51.14       56.21      8.42 o
   2   8   4      413.82      425.28     22.95 o
   3   8   4      395.59      409.89     11.35 o
   4   8   4       13.15       28.47      5.57 o
   5   8   4      878.93      924.66     29.21 o
   6   8   4        0.02       10.91      5.49 o
   7   8   4       44.29       23.50      4.76 o
   8   8   4       14.83       17.98      7.91 o
   9   8   4        5.73       15.59      7.41 o
  10   8   4      235.75      197.89     32.76 o
  11   8   4       10.34       30.03     16.64 o
  12   8   4       52.74       55.82     19.63 o
   1   9   4     1120.00     1139.31     21.61 o
   2   9   4      493.29      445.05     15.55 o
   3   9   4        2.23        9.23      3.58 o
   4   9   4       77.70       72.12      9.66 o
   5   9   4      468.59      438.31     15.21 o
   6   9   4      303.83      281.84     13.77 o
   7   9   4      290.18      288.64     23.36 o
   8   9   4      201.22      187.38     24.82 o
   9   9   4     1148.04     1042.32     39.96 o
  10   9   4      341.35      434.11     31.19 o
  11   9   4      112.10       91.93     47.39 o
   0  10   4     2841.28     2988.30     64.26 o
   1  10   4      377.27      375.98     14.42 o
   2  10   4     1750.01     1694.51     28.34 o
   3  10   4     1009.60     1049.74     21.73 o
   4  10   4     2939.75     2899.48     54.67 o
   5  10   4        1.04       13.36      4.77 o
   6  10   4      293.04      284.76     16.66 o
   7  10   4      200.19      165.59     29.79 o
   8  10   4      707.74      676.56     26.77 o
   9  10   4     1354.11     1428.91     36.26 o
  10  10   4      530.63      585.54     27.65 o
   1  11   4      326.76      349.08     14.59 o
   2  11   4        0.05        3.86      5.53 o
   3  11   4      495.26      525.51     16.37 o
   4  11   4      200.15      163.99     18.11 o
   5  11   4     1043.19      991.56     22.52 o
   6  11   4      143.30      152.91     18.19 o
   7  11   4       11.71       21.05      7.02 o
   8  11   4      497.86      423.43     36.47 o
   9  11   4      474.54      470.80     43.12 o
  10  11   4       44.96       28.62     20.07 o
   0  12   4     3552.09     3591.87     76.66 o
   1  12   4      470.06      474.88     19.44 o
   2  12   4     1506.06     1517.90     29.49 o
   3  12   4      142.16      112.84     17.21 o
   4  12   4       13.71       24.31      6.31 o
   5  12   4      926.30     1007.46     29.07 o
   6  12   4      893.35      895.91     21.35 o
   7  12   4     1630.77     1721.17     42.00 o
   8  12   4      680.08      731.94     44.80 o
   1  13   4      413.17      426.20     27.61 o
   2  13   4        1.94        9.01      5.80 o
   3  13   4      101.78       92.83     11.61 o
   4  13   4       96.47       81.31     16.75 o
   5  13   4       54.82       33.02      7.51 o
   6  13   4       60.16       33.83     10.77 o
   7  13   4        0.02       16.61      9.08 o
   0  14   4     1879.12     1854.75     53.60 o
   1  14   4      170.81      158.75     26.27 o
   2  14   4       44.07       44.51      8.15 o
   3  14   4      425.30      456.68     22.20 o
   4  14   4       37.35       27.93      9.63 o
   5  14   4      123.08       86.40     22.41 o
   1  15   4       40.06       27.81      9.71 o
   2  15   4        9.64       12.14      7.07 o
   1   1   5      305.52      306.10      6.75 o
   2   1   5     7503.68     7136.31     86.49 o
   3   1   5      178.21      174.37      6.19 o
   4   1   5       73.76       47.41      4.89 o
   5   1   5     4273.25     4296.99     35.62 o
   6   1   5       35.89       49.65      5.56 o
   7   1   5       17.53       17.13      4.90 o
   8   1   5      787.41      804.07     14.96 o
   9   1   5      450.40      482.07     12.85 o
  10   1   5     2513.58     2521.53     41.47 o
  11   1   5     1715.79     1762.79     39.98 o
  12   1   5       90.49       71.99     13.71 o
  13   1   5      444.52      451.52     44.11 o
  14   1   5       50.01       47.11     15.18 o
   0   2   5     1375.76     1555.88     82.98 o
   1   2   5     4370.57     4238.03     38.42 o
   2   2   5      239.22      205.09      5.11 o
   3   2   5        2.61        7.46      1.61 o
   4   2   5       32.63       34.06      4.98 o
   5   2   5      329.46      405.52     11.41 o
   6   2   5      320.94      374.44      6.82 o
   7   2   5        3.98        9.32      3.80 o
   8   2   5       31.75       28.93      5.56 o
   9   2   5      166.33      170.22     13.01 o
  10   2   5      858.61      832.89     24.03 o
  11   2   5       79.02       67.22     13.31 o
  12   2   5      362.69      367.04     52.06 o
  13   2   5        2.46       17.54      8.95 o
  14   2   5      151.62      159.77     27.99 o
   1   3   5     5311.05     5445.56     57.47 o
   2   3   5       45.34       88.42     12.58 o
   3   3   5      289.49      246.59     15.41 o
   4   3   5     3840.46     3942.54     52.35 o
   5   3   5       20.43       26.60      4.84 o
   6   3   5     4373.24     4236.80     50.89 o
   7   3   5     1265.27     1229.37     25.12 o
   8   3   5     1858.21     1827.18     35.12 o
   9   3   5     4675.73     4759.27     71.33 o
  10   3   5      976.99     1025.48     33.08 o
  11   3   5        1.93       25.68      8.06 o
  12   3   5     1042.70     1061.65     31.65 o
  13   3   5       93.14       82.51     22.42 o
  14   3   5      711.13      767.73     48.67 o
   0   4   5      113.83      104.32     10.41 o
   1   4   5     2651.67     2746.89     28.98 o
   2   4   5      146.40      164.36      4.15 o
   3   4   5      535.73      545.69     12.54 o
   4   4   5     8426.22     8812.58     91.60 o
   5   4   5     1369.11     1377.87     25.48 o
   6   4   5      382.21      350.50     11.82 o
   7   4   5      217.05      189.56      9.32 o
   8   4   5      889.60      859.97     18.27 o
   9   4   5       15.70       19.79      6.63 o
  10   4   5      149.68      145.60     32.64 o
  11   4   5      409.87      359.56     53.47 o
  12   4   5       76.28       63.45     20.46 o
  13   4   5      322.34      362.65     30.27 o
   1   5   5      601.82      643.24     12.75 o
   2   5   5     2089.13     2059.07     37.14 o
   3   5   5      898.57      979.68     19.93 o
   4   5   5      469.21      466.21     10.14 o
   5   5   5     1160.25     1179.29     32.56 o
   6   5   5      285.85      270.78      4.90 o
   7   5   5        0.43        2.53      5.15 o
   8   5   5       70.23       81.77     11.66 o
   9   5   5      346.11      374.62     29.20 o
  10   5   5      314.09      272.87     29.80 o
  11   5   5       58.48       40.19     11.42 o
  12   5   5      526.20      562.27     46.98 o
  13   5   5       13.89       14.76      7.39 o
   0   6   5     5663.26     5961.60    102.87 o
   1   6   5      566.27      628.57     10.26 o
   2   6   5      391.33      454.12     14.37 o
   3   6   5      524.10      483.72     10.63 o
   4   6   5     2998.26     2906.89     38.78 o
   5   6   5        1.46        7.71      3.83 o
   6   6   5      882.32      884.33     21.62 o
   7   6   5       29.98       19.39      6.42 o
   8   6   5     1110.99     1050.16     20.46 o
   9   6   5      870.40      819.58     24.69 o
  10   6   5      261.11      219.48     30.87 o
  11   6   5        6.55       13.26      7.40 o
  12   6   5      371.15      316.19     36.07 o
  13   6   5       35.84       11.15     11.82 o
   1   7   5      319.42      266.92      8.56 o
   2   7   5     1769.66     1984.79     24.83 o
   3   7   5        0.19        5.96      3.28 o
   4   7   5     1418.35     1389.65     22.27 o
   5   7   5      923.91      882.10     17.91 o
   6   7   5        0.67        8.37      4.19 o
   7   7   5      204.90      199.95     13.29 o
   8   7   5      133.93      166.42     13.00 o
   9   7   5      988.43     1045.40     28.52 o
  10   7   5      749.19      793.13     66.75 o
  11   7   5      221.43      191.09     32.32 o
  12   7   5     1231.91     1259.98     62.08 o
   0   8   5     3250.23     3392.19     84.24 o
   1   8   5        1.26       12.42      3.94 o
   2   8   5       90.46      102.33     12.50 o
   3   8   5      652.52      639.32     14.00 o
   4   8   5     1343.50     1343.71     25.89 o
   5   8   5       58.90       37.05      8.43 o
   6   8   5      380.92      351.52     12.38 o
   7   8   5      460.16      480.78     17.10 o
   8   8   5       61.49       59.38      9.86 o
   9   8   5      107.10      120.61     20.35 o
  10   8   5      436.42      371.35     48.24 o
  11   8   5      242.71      181.50     47.84 o
  12   8   5     1111.62     1159.14     52.93 o
   1   9   5      325.10      337.04     12.51 o
   2   9   5      294.43      290.52     14.31 o
   3   9   5     2319.01     2329.40     34.39 o
   4   9   5      139.25      151.59     17.65 o
   5   9   5      199.26      213.67     26.05 o
   6   9   5      367.77      336.69     13.40 o
   7   9   5      785.79      847.09     21.05 o
   8   9   5      956.11     1013.38     31.44 o
   9   9   5       29.55       34.08      9.33 o
  10   9   5      482.14      487.11     29.70 o
  11   9   5      937.44     1032.67     52.85 o
   0  10   5     2220.84     2311.15     51.90 o
   1  10   5       50.66       46.52      7.48 o
   2  10   5       16.44       10.97      6.90 o
   3  10   5      134.52      161.16     17.39 o
   4  10   5      452.31      452.80     22.28 o
   5  10   5       99.57       91.56     13.96 o
   6  10   5      129.68       92.21     11.73 o
   7  10   5      557.37      540.60     20.72 o
   8  10   5     1991.54     2085.65     49.04 o
   9  10   5       23.14       16.34      7.98 o
  10  10   5      508.70      534.58     26.30 o
   1  11   5      208.41      246.40     20.64 o
   2  11   5      289.94      292.60     32.86 o
   3  11   5      487.56      481.24     18.47 o
   4  11   5        5.09       19.58      7.16 o
   5  11   5       36.42       38.33      6.65 o
   6  11   5       65.75       63.60      9.85 o
   7  11   5       63.32       45.44     11.27 o
   8  11   5       62.53       84.21     17.83 o
   9  11   5      162.04      107.91     20.42 o
   0  12   5      227.07      210.33     28.85 o
   1  12   5      175.57      163.16     19.88 o
   2  12   5       13.52       14.16      6.74 o
   3  12   5       35.89       42.59      7.96 o
   4  12   5      448.62      437.61     29.31 o
   5  12   5       14.85       11.20      5.35 o
   6  12   5      134.54      133.42     21.05 o
   7  12   5     1514.83     1459.42     58.88 o
   8  12   5      186.36      143.84     37.46 o
   1  13   5     2203.80     2300.46     62.52 o
   2  13   5       89.44       84.37     12.18 o
   3  13   5      150.82      120.20     15.56 o
   4  13   5      178.11      132.62     24.28 o
   5  13   5        4.56        6.36      6.19 o
   6  13   5      816.76      826.24     42.61 o
   7  13   5      937.45      932.63     46.36 o
   0  14   5       45.32       18.38     11.16 o
   1  14   5       99.53       95.98     15.02 o
   2  14   5       25.76       27.00      8.11 o
   3  14   5      367.28      368.56     27.58 o
   4  14   5        0.06       16.75      6.52 o
   5  14   5      301.87      303.95     31.68 o
   1  15   5      143.12      114.96     26.61 o
   0   0   6     2390.95     2308.83     55.33 o
   1   0   6       62.18       79.32      6.06 o
   2   0   6    11437.04    10973.54    182.03 o
   3   0   6      300.62      315.05     11.04 o
   4   0   6    18725.59    18096.07    400.42 o
   5   0   6      353.61      326.19      9.22 o
   6   0   6      992.06      865.37     22.65 o
   7   0   6      784.86      896.15     16.75 o
   8   0   6      731.78      746.33     19.23 o
   9   0   6        5.26        6.85      6.26 o
  10   0   6     1563.80     1521.86     45.72 o
  11   0   6       48.10       46.81     17.03 o
  12   0   6     1529.77     1621.86     61.27 o
  13   0   6        0.22       17.01     16.85 o
  14   0   6      344.42      215.80    103.89 o
   1   1   6    21436.29    20784.81    195.34 o
   2   1   6       25.16       40.73      6.38 o
   3   1   6     9439.58     9165.75     84.27 o
   4   1   6      548.51      582.97     14.44 o
   5   1   6     4493.27     4394.54     49.24 o
   6   1   6      194.00      197.25      6.88 o
   7   1   6     1374.36     1307.05     19.97 o
   8   1   6      170.60      183.92      9.39 o
   9   1   6     1534.33     1551.78     25.52 o
  10   1   6       16.31       15.69      7.38 o
  11   1   6       82.64       70.12     11.92 o
  12   1   6       45.34       39.43     10.77 o
  13   1   6        1.04       13.16      7.60 o
  14   1   6       92.75       68.70     14.00 o
   0   2   6    17191.95    16422.06    125.44 o
   1   2   6     2670.86     2650.07     27.65 o
   2   2   6      120.42      165.49      4.89 o
   3   2   6      481.43      491.60      9.47 o
   4   2   6        0.79        8.97      4.33 o
   5   2   6      108.29      117.87     10.39 o
   6   2   6     1257.92     1307.44     22.26 o
   7   2   6      135.66      132.16      5.24 o
   8   2   6     2246.57     2294.47     43.82 o
   9   2   6      108.60      102.82     14.09 o
  10   2   6      117.23      110.29     15.25 o
  11   2   6        1.46       20.06      7.73 o
  12   2   6      135.57       94.10     16.97 o
  13   2   6       16.17       19.57      8.48 o
  14   2   6       82.89       36.48     11.21 o
   1   3   6     1670.83     1688.24     22.23 o
   2   3   6     2171.98     2229.95     23.15 o
   3   3   6     1698.48     1920.00     22.25 o
   4   3   6      578.77      639.51     19.66 o
   5   3   6     1443.98     1426.70     17.63 o
   6   3   6       36.77       40.37      5.51 o
   7   3   6       31.82       39.66      6.46 o
   8   3   6      144.79      152.64     12.28 o
   9   3   6      644.82      596.84     30.10 o
  10   3   6     1861.57     1813.71     51.28 o
  11   3   6        1.64       15.60      8.91 o
  12   3   6      202.86      179.61     26.82 o
  13   3   6        1.03       16.52      8.79 o
   0   4   6    23776.13    24110.66    293.89 o
   1   4   6     2048.50     2184.38     39.34 o
   2   4   6      563.66      554.68     10.87 o
   3   4   6      112.98       92.95     13.54 o
   4   4   6     1586.83     1665.18     33.52 o
   5   4   6       82.39       71.79     10.92 o
   6   4   6      259.43      249.89      8.11 o
   7   4   6      131.61      137.14     11.32 o
   8   4   6     2193.30     2117.77     43.06 o
   9   4   6       10.42       10.06      7.00 o
  10   4   6       69.20       96.06     17.81 o
  11   4   6       34.81       28.11     12.02 o
  12   4   6        1.01       20.08      8.64 o
  13   4   6       31.35       25.87      9.13 o
   1   5   6    19782.68    19953.42    201.96 o
   2   5   6     1652.59     1651.74     25.32 o
   3   5   6     8288.66     8147.37    139.27 o
   4   5   6       25.84       34.49      6.91 o
   5   5   6     3020.92     2866.06     73.28 o
   6   5   6     4054.88     4160.53     64.90 o
   7   5   6     6217.29     6610.64    127.30 o
   8   5   6      385.74      376.30     14.97 o
   9   5   6      999.79      993.48     27.97 o
  10   5   6      313.76      366.93     32.65 o
  11   5   6      371.71      328.95     44.64 o
  12   5   6       17.78       11.10     11.11 o
  13   5   6       48.33       34.11     10.26 o
   0   6   6     1936.84     1768.65     48.27 o
   1   6   6       11.18       13.17      3.95 o
   2   6   6     1996.62     2010.21     25.02 o
   3   6   6      229.93      221.43      8.68 o
   4   6   6     8204.73     8605.60    166.11 o
   5   6   6      133.74      128.03     17.30 o
   6   6   6     2859.33     2747.78     51.05 o
   7   6   6     2466.15     2383.91     41.82 o
   8   6   6      692.55      753.66     23.89 o
   9   6   6      142.64      141.40     21.08 o
  10   6   6        4.77       17.41      8.42 o
  11   6   6        0.78       17.93      9.00 o
  12   6   6      882.46      990.26     33.69 o
  13   6   6       46.91       45.60     15.99 o
   1   7   6     2710.74     2507.38     46.97 o
   2   7   6     3374.35     3248.85     37.36 o
   3   7   6     1283.48     1237.82     24.35 o
   4   7   6        0.21        8.40      4.74 o
   5   7   6     1898.87     1968.28     35.72 o
   6   7   6     2993.65     2910.09     50.95 o
   7   7   6      308.46      299.23     14.85 o
   8   7   6       28.98       29.59      7.66 o
   9   7   6      567.56      519.86     20.46 o
  10   7   6      409.50      422.17     23.32 o
  11   7   6      323.65      283.10     42.19 o
  12   7   6      120.86      102.52     18.72 o
   0   8   6       44.31       23.43      7.42 o
   1   8   6      215.13      214.93     10.39 o
   2   8   6     1791.40     1794.81     27.74 o
   3   8   6       19.63       20.49      4.70 o
   4   8   6      484.23      487.23     14.58 o
   5   8   6     1458.49     1441.50     33.60 o
   6   8   6      269.81      295.57     20.73 o
   7   8   6      166.39      173.82     21.10 o
   8   8   6        9.60       19.12      6.96 o
   9   8   6      272.47      211.90     32.96 o
  10   8   6     1337.64     1186.90     55.66 o
  11   8   6      103.58       81.25     22.60 o
  12   8   6       17.61       24.25     35.56 o
   1   9   6     2239.22     2229.94     34.12 o
   2   9   6     3952.26     3967.94     68.58 o
   3   9   6      580.99      595.72     16.58 o
   4   9   6        1.54        4.48      4.82 o
   5   9   6     1442.41     1446.72     24.91 o
   6   9   6      768.50      783.45     20.44 o
   7   9   6      557.82      559.75     18.92 o
   8   9   6        2.30       -9.29      8.17 o
   9   9   6       53.04       39.14      8.47 o
  10   9   6      815.00      855.14     26.47 o
  11   9   6      184.68      130.62     31.70 o
   0  10   6       75.97       68.50     12.87 o
   1  10   6        0.04       11.14      3.86 o
   2  10   6      929.27     1010.15     19.98 o
   3  10   6        1.45       11.74      5.71 o
   4  10   6      693.77      695.51     27.38 o
   5  10   6      759.44      746.15     18.60 o
   6  10   6      250.41      286.22     18.54 o
   7  10   6       85.39       70.29     13.06 o
   8  10   6       60.77       53.45     11.84 o
   9  10   6       55.38       48.75     15.01 o
  10  10   6      391.24      461.56     43.62 o
   1  11   6     3483.86     3624.61     65.06 o
   2  11   6     2492.04     2439.53     44.70 o
   3  11   6     3970.45     4334.71     78.43 o
   4  11   6       24.90       19.90      7.14 o
   5  11   6      967.73      955.79     34.68 o
   6  11   6      365.25      375.95     17.68 o
   7  11   6      819.71      844.61     22.89 o
   8  11   6       81.91       69.62     13.90 o
   9  11   6     2133.32     2170.81    117.19 o
   0  12   6      521.70      582.82     25.50 o
   1  12   6       50.97       37.23      8.10 o
   2  12   6      856.40      875.68     25.79 o
   3  12   6       72.24       57.71      8.66 o
   4  12   6       46.57       47.61      8.33 o
   5  12   6      336.00      331.46     21.89 o
   6  12   6      444.40      519.35     29.21 o
   7  12   6      352.36      348.27     29.42 o
   8  12   6      268.07      282.78     48.82 o
   1  13   6      751.52      772.90     22.51 o
   2  13   6      348.78      331.99     20.49 o
   3  13   6       15.82       11.88      6.74 o
   4  13   6       48.80       37.65      6.48 o
   5  13   6      312.29      305.68     31.38 o
   6  13   6       57.09       55.04      9.45 o
   7  13   6      496.45      559.23     36.11 o
   0  14   6      228.35      265.85     65.57 o
   1  14   6        1.09       14.00      7.55 o
   2  14   6       78.09       55.15     16.70 o
   3  14   6        0.20        3.35      7.06 o
   4  14   6      273.72      319.30     21.87 o
   5  14   6        0.10        1.80      5.71 o
   1   1   7     1755.11     1928.54     30.15 o
   2   1   7      498.15      459.69     16.25 o
   3   1   7       25.41       33.84      3.67 o
   4   1   7     2142.92     2475.33     30.05 o
   5   1   7     1212.52     1208.44     14.76 o
   6   1   7     1867.26     1827.18     29.38 o
   7   1   7     1087.65     1000.09     16.94 o
   8   1   7      289.18      270.58     12.20 o
   9   1   7     1262.49     1247.93     24.31 o
  10   1   7       43.37       30.39      9.40 o
  11   1   7      322.70      290.61     31.15 o
  12   1   7       55.86       48.17     13.75 o
  13   1   7      405.55      338.14     54.00 o
   0   2   7     7009.13     6722.09    104.66 o
   1   2   7      497.30      521.30     10.90 o
   2   2   7     3778.71     3674.27     41.56 o
   3   2   7      225.20      229.79     14.91 o
   4   2   7     9941.50     9756.95     77.45 o
   5   2   7      708.11      660.57     17.62 o
   6   2   7     2803.53     2691.26     33.76 o
   7   2   7      589.60      565.30     12.50 o
   8   2   7      471.08      494.00     15.08 o
   9   2   7      182.17      166.89     17.05 o
  10   2   7      581.29      598.97     45.95 o
  11   2   7      520.47      531.64     47.46 o
  12   2   7     1148.39     1146.62     45.57 o
  13   2   7       55.36       63.37     15.90 o
   1   3   7       44.39       57.56      4.70 o
   2   3   7     8726.14     8915.01    186.86 o
   3   3   7     1645.94     1656.18     41.35 o
   4   3   7     1239.63     1321.89     21.00 o
   5   3   7     3189.10     3331.30     48.50 o
   6   3   7      120.78       98.96      8.23 o
   7   3   7      276.83      278.68      7.50 o
   8   3   7      685.76      680.43     17.87 o
   9   3   7      131.80      117.03     18.77 o
  10   3   7     1242.59     1264.42     54.27 o
  11   3   7      700.88      720.55     36.97 o
  12   3   7      669.23      620.96     36.22 o
  13   3   7     1559.61     1628.95     49.98 o
   0   4   7     2351.56     1925.66     32.80 o
   1   4   7       52.68       79.38      8.73 o
   2   4   7    10553.63    10449.22     82.45 o
   3   4   7     1504.94     1363.88     32.99 o
   4   4   7      908.43     1020.96     19.51 o
   5   4   7      712.56      726.73     16.30 o
   6   4   7     3107.36     3047.24     48.37 o
   7   4   7      623.42      642.26     16.87 o
   8   4   7     1119.01     1127.70     25.41 o
   9   4   7       29.32       25.81      6.73 o
  10   4   7      566.14      596.98     29.17 o
  11   4   7       91.93       92.79     19.91 o
  12   4   7      145.26       90.41     23.24 o
  13   4   7       35.28       38.07     10.00 o
   1   5   7      699.48      660.87     14.68 o
   2   5   7     1622.67     1707.87     21.69 o
   3   5   7      338.19      368.10     16.02 o
   4   5   7        7.87       20.71      5.30 o
   5   5   7      202.75      231.88     20.26 o
   6   5   7      676.47      639.72     23.87 o
   7   5   7      502.78      518.00     19.18 o
   8   5   7        1.19       13.07      5.68 o
   9   5   7      296.82      317.12     19.80 o
  10   5   7        0.75       10.07      8.28 o
  11   5   7      190.08      179.75     29.43 o
  12   5   7      226.76      227.27     23.41 o
  13   5   7      204.30      131.06     37.10 o
   0   6   7     1094.42      921.93     34.03 o
   1   6   7      216.39      267.13      7.78 o
   2   6   7      399.02      355.07     12.50 o
   3   6   7     2647.95     2754.87     44.34 o
   4   6   7      829.95      784.09     26.37 o
   5   6   7      386.90      383.03     26.06 o
   6   6   7      334.62      314.58     29.63 o
   7   6   7     1503.28     1448.37     34.96 o
   8   6   7      625.46      629.14     17.14 o
   9   6   7       80.57       80.76     16.06 o
  10   6   7      566.41      528.03     37.43 o
  11   6   7      553.13      561.17     30.22 o
  12   6   7      255.86      215.44     37.96 o
   1   7   7      274.55      296.88     14.75 o
   2   7   7       49.36       64.69      8.49 o
   3   7   7       42.77       64.28      4.56 o
   4   7   7      304.51      324.16     12.74 o
   5   7   7      625.94      557.30     15.38 o
   6   7   7      318.05      297.88     16.03 o
   7   7   7      114.45      107.04     17.46 o
   8   7   7      283.20      281.54     14.98 o
   9   7   7       95.10       56.34     11.09 o
  10   7   7      216.20      200.56     34.69 o
  11   7   7       13.83       10.59     11.57 o
  12   7   7       13.98       16.06     13.59 o
   0   8   7       47.54       95.26     12.17 o
   1   8   7        4.16        2.56      4.95 o
   2   8   7     5478.27     5380.85     96.35 o
   3   8   7      157.34      163.03     18.43 o
   4   8   7     9358.45     9359.45    131.29 o
   5   8   7     1135.06     1168.54     23.67 o
   6   8   7     2479.95     2428.81     51.34 o
   7   8   7     1263.07     1295.10     41.96 o
   8   8   7       54.88       48.25     11.04 o
   9   8   7      669.62      609.66     21.86 o
  10   8   7        7.58       15.43     10.52 o
  11   8   7      548.03      587.88     29.55 o
   1   9   7      255.43      259.09     15.22 o
   2   9   7      328.91      298.72     11.09 o
   3   9   7      294.28      299.89     14.74 o
   4   9   7        1.24        5.59      4.21 o
   5   9   7       49.83       52.36      8.78 o
   6   9   7       89.07       90.50     13.67 o
   7   9   7      178.80      178.30     27.09 o
   8   9   7       21.21       28.72      8.00 o
   9   9   7      613.86      642.95     30.05 o
  10   9   7       13.28       15.82     12.01 o
  11   9   7       31.40       26.10     20.34 o
   0  10   7     8030.15     7356.52    252.84 o
   1  10   7      798.47      821.17     24.49 o
   2  10   7      420.05      398.81     14.65 o
   3  10   7       10.15        6.82      5.39 o
   4  10   7       10.12       13.03      5.59 o
   5  10   7      713.46      728.34     19.51 o
   6  10   7      121.99      129.29     18.42 o
   7  10   7        2.33       19.23      6.77 o
   8  10   7      731.04      752.47     25.00 o
   9  10   7      528.10      588.99     24.41 o
  10  10   7       10.24        8.26     11.46 o
   1  11   7       39.81       34.00      7.28 o
   2  11   7       80.70      104.82     14.88 o
   3  11   7       44.05       37.35     10.27 o
   4  11   7       17.93       22.27      6.35 o
   5  11   7      324.43      311.67     21.14 o
   6  11   7      245.26      206.03     29.92 o
   7  11   7      108.29       88.52     14.31 o
   8  11   7        0.61       17.95      8.56 o
   9  11   7       72.81       52.78     19.58 o
   0  12   7     3516.21     3812.38     60.50 o
   1  12   7      236.62      218.91     25.32 o
   2  12   7      531.55      538.93     20.07 o
   3  12   7       30.71       27.59      6.09 o
   4  12   7        4.86       12.38      6.37 o
   5  12   7       13.49       12.71      3.97 o
   6  12   7      572.95      648.22     21.71 o
   7  12   7       10.99        8.63      7.14 o
   8  12   7      269.20      188.63     42.07 o
   1  13   7      141.38       97.62     14.58 o
   2  13   7      888.18      890.04     29.27 o
   3  13   7      178.24      138.41     18.58 o
   4  13   7       38.81       34.96      8.28 o
   5  13   7      207.27      212.72     19.93 o
   6  13   7      288.93      291.92     27.77 o
   0  14   7      182.57      153.34     46.05 o
   1  14   7       68.89       61.04     13.32 o
   2  14   7     1577.58     1688.69     55.81 o
   3  14   7        1.03       11.37      7.27 o
   4  14   7     1622.74     1649.04     58.84 o
   0   0   8     1875.21     1856.39     90.97 o
   1   0   8    15570.38    15590.48    243.79 o
   2   0   8       66.14       68.67      7.36 o
   3   0   8      797.89      895.25     23.55 o
   4   0   8       23.36       11.65      7.48 o
   5   0   8     2607.88     2387.89     37.11 o
   6   0   8        0.16        4.40      5.43 o
   7   0   8     7569.18     7882.83     89.97 o
   8   0   8      738.50      755.10     20.47 o
   9   0   8        1.03        4.55     12.85 o
  10   0   8      262.45      210.03     36.55 o
  11   0   8      212.81      156.53     34.47 o
  12   0   8      552.49      517.81     72.90 o
  13   0   8      734.62      734.50     97.01 o
   1   1   8       47.40       85.65     13.64 o
   2   1   8      864.10      829.79     14.95 o
   3   1   8       33.70       13.92      3.79 o
   4   1   8     1160.54     1147.17     33.98 o
   5   1   8      281.74      287.66     10.50 o
   6   1   8     3029.95     3148.00     39.02 o
   7   1   8     1278.32     1285.09     19.10 o
   8   1   8     2329.67     2346.27     38.49 o
   9   1   8      406.35      364.74     24.85 o
  10   1   8     1268.47     1336.09     40.61 o
  11   1   8      838.88      795.42     31.48 o
  12   1   8      522.99      553.84     32.73 o
  13   1   8      609.49      593.59     77.81 o
   0   2   8     1752.72     2007.89     43.98 o
   1   2   8    10663.45    10782.66    135.39 o
   2   2   8      894.53      937.78     18.69 o
   3   2   8      751.43      661.28     14.66 o
   4   2   8      523.49      531.75     11.15 o
   5   2   8       31.43       36.39      4.57 o
   6   2   8      216.25      218.56      8.24 o
   7   2   8      671.06      670.30     19.37 o
   8   2   8      205.68      209.63     15.67 o
   9   2   8     1117.74     1098.62     39.10 o
  10   2   8       26.27       32.99      9.34 o
  11   2   8      709.68      799.31     45.84 o
  12   2   8      382.76      369.12     45.78 o
  13   2   8        9.20       17.65     11.48 o
   1   3   8      595.21      527.68     14.07 o
   2   3   8        0.94        8.42      2.97 o
   3   3   8      857.88      853.66     16.65 o
   4   3   8      695.34      760.90      9.74 o
   5   3   8      348.17      290.10     16.10 o
   6   3   8        1.67        5.53      3.08 o
   7   3   8      571.90      556.78     11.93 o
   8   3   8       22.03       30.98      6.53 o
   9   3   8       47.17       48.67      8.35 o
  10   3   8        1.37       14.25      9.47 o
  11   3   8       19.41       30.16     10.24 o
  12   3   8      118.55       90.77     22.29 o
  13   3   8        2.10        8.94      9.15 o
   0   4   8     2872.58     3255.31     57.98 o
   1   4   8     1121.52     1187.20     22.86 o
   2   4   8      476.01      486.12     17.92 o
   3   4   8      427.24      331.39     12.32 o
   4   4   8      809.99      893.40     23.73 o
   5   4   8       67.25       85.84     13.06 o
   6   4   8        0.97        6.01      7.43 o
   7   4   8        0.50        9.99      6.07 o
   8   4   8      325.89      286.48     21.98 o
   9   4   8      688.25      680.05     21.94 o
  10   4   8      126.47      129.51     21.55 o
  11   4   8      311.91      359.51     36.61 o
  12   4   8       39.10       26.16     10.24 o
  13   4   8      157.52      128.26     26.97 o
   1   5   8     1461.75     1523.62     27.77 o
   2   5   8       38.50       26.06      5.70 o
   3   5   8     3952.22     3940.52     57.39 o
   4   5   8     1116.14     1039.15     20.69 o
   5   5   8     1803.28     1781.53     32.28 o
   6   5   8      389.73      407.06     17.06 o
   7   5   8       54.88       59.53     10.27 o
   8   5   8      241.17      271.70     29.35 o
   9   5   8        5.68       11.15      5.29 o
  10   5   8      118.02      115.86     21.81 o
  11   5   8     1473.21     1621.53     82.02 o
  12   5   8      391.11      361.63     60.14 o
  13   5   8      819.84      810.12     63.35 o
   0   6   8     4027.71     4416.18     82.20 o
   1   6   8      242.30      243.08      9.54 o
   2   6   8      737.07      780.55     13.89 o
   3   6   8      353.97      385.29     15.78 o
   4   6   8      531.87      525.00     15.02 o
   5   6   8     2915.79     2945.87     53.56 o
   6   6   8      531.60      473.81     17.56 o
   7   6   8      626.90      606.47     14.64 o
   8   6   8       59.40       34.75      7.23 o
   9   6   8      936.01      905.94     42.69 o
  10   6   8       44.62       50.60     17.43 o
  11   6   8       48.20       30.92     13.88 o
  12   6   8       59.97       65.88     16.60 o
   1   7   8     2177.10     2176.77     34.59 o
   2   7   8      750.61      729.18     17.35 o
   3   7   8      241.88      236.94     17.40 o
   4   7   8       18.48       14.35      9.62 o
   5   7   8      226.99      197.02     19.33 o
   6   7   8       11.50       12.25      6.21 o
   7   7   8      491.66      538.43     25.42 o
   8   7   8       17.80       23.10      9.06 o
   9   7   8     1044.80     1209.60     36.29 o
  10   7   8      217.44      254.06     44.21 o
  11   7   8       14.79        8.35      8.81 o
  12   7   8       70.13       60.46     17.83 o
   0   8   8       45.65       23.41      5.51 o
   1   8   8      482.16      471.86     12.11 o
   2   8   8      189.77      205.13     16.10 o
   3   8   8      164.45      159.25     19.21 o
   4   8   8     1374.22     1382.69     56.75 o
   5   8   8        4.44       15.53      5.85 o
   6   8   8      321.29      279.98     22.06 o
   7   8   8      784.68      727.88     39.68 o
   8   8   8      248.53      209.43     27.29 o
   9   8   8      110.23      107.03     19.71 o
  10   8   8       26.58       31.80     16.23 o
  11   8   8       11.32       19.23     12.87 o
   1   9   8      216.49      214.23     17.07 o
   2   9   8      983.65     1071.66     27.82 o
   3   9   8      241.42      229.39     23.70 o
   4   9   8       25.97       22.93      7.41 o
   5   9   8       11.63       22.86      5.29 o
   6   9   8        8.48       19.91      8.30 o
   7   9   8      188.79      178.88     28.88 o
   8   9   8        3.06        8.02      8.14 o
   9   9   8      299.25      323.64     33.52 o
  10   9   8      144.87      135.32     32.90 o
   0  10   8       21.41       27.57      9.01 o
   1  10   8      304.94      262.37     14.60 o
   2  10   8        9.30       24.51      7.26 o
   3  10   8       50.55       50.90      8.17 o
   4  10   8       31.70       32.25      7.29 o
   5  10   8     1205.60     1275.03     44.25 o
   6  10   8      256.18      207.54     25.25 o
   7  10   8     1509.64     1528.86     36.07 o
   8  10   8       31.12       71.59     17.26 o
   9  10   8       59.63       58.33     17.63 o
  10  10   8        5.20       11.79      8.60 o
   1  11   8       15.83       13.73      5.09 o
   2  11   8      442.42      419.90     13.29 o
   3  11   8      652.21      673.97     18.12 o
   4  11   8       54.24       46.17      8.55 o
   5  11   8     1584.67     1679.94     39.15 o
   6  11   8      537.44      630.77     22.47 o
   7  11   8       44.00       22.55     11.76 o
   8  11   8      191.99      139.55     24.73 o
   9  11   8       77.57       60.92     20.40 o
   0  12   8      151.66      158.90     29.51 o
   1  12   8      321.83      334.64     25.19 o
   2  12   8        3.26       10.29      6.66 o
   3  12   8      514.36      587.73     25.12 o
   4  12   8      409.52      424.36     24.40 o
   5  12   8        0.13        9.32      7.40 o
   6  12   8       10.51       13.50      7.37 o
   7  12   8       78.55       54.78     14.61 o
   1  13   8      140.81      115.28     20.49 o
   2  13   8      396.73      421.56     35.70 o
   3  13   8      115.38      100.14     16.72 o
   4  13   8        2.45       12.48      7.06 o
   5  13   8        0.20       11.63      7.26 o
   6  13   8       73.09       58.77     16.34 o
   0  14   8      712.70      778.94     31.17 o
   1  14   8      220.61      261.91     23.86 o
   2  14   8       23.53       28.37      9.44 o
   3  14   8      125.66      103.41     18.28 o
   1   1   9    22570.58    21432.12    343.96 o
   2   1   9      518.52      615.91     12.61 o
   3   1   9       75.02       40.78      5.11 o
   4   1   9      153.89      151.46     11.46 o
   5   1   9       60.59       64.79      9.10 o
   6   1   9       27.91       14.68      5.18 o
   7   1   9     5736.14     5868.23     88.13 o
   8   1   9      596.68      578.31     16.18 o
   9   1   9     1054.02     1074.13     28.24 o
  10   1   9        0.48       16.33      5.97 o
  11   1   9        1.11       16.55      9.58 o
  12   1   9      523.77      442.10     69.66 o
  13   1   9       37.64       20.31     15.55 o
   0   2   9      315.76      379.24     24.01 o
   1   2   9     1443.85     1473.99     26.71 o
   2   2   9     1809.52     1961.16     38.64 o
   3   2   9      766.31      724.35     17.73 o
   4   2   9      790.66      824.97     16.36 o
   5   2   9      294.86      266.14     11.65 o
   6   2   9       16.99        7.11      4.18 o
   7   2   9      620.58      607.48     16.84 o
   8   2   9      541.41      541.19     10.36 o
   9   2   9       84.40       78.45     11.19 o
  10   2   9      919.39      933.53     30.31 o
  11   2   9      139.17      150.29     20.20 o
  12   2   9        9.90       19.08      9.17 o
  13   2   9       16.95       25.03      6.97 o
   1   3   9     7178.17     6918.36     82.37 o
   2   3   9        8.09       15.29      2.85 o
   3   3   9    23192.62    22718.22    467.19 o
   4   3   9     1244.05     1311.78     15.33 o
   5   3   9    13633.06    13510.11    248.60 o
   6   3   9      114.90      105.79      6.38 o
   7   3   9     1036.16     1037.41     20.86 o
   8   3   9       48.89       73.18     13.42 o
   9   3   9      222.77      211.70     13.75 o
  10   3   9      395.35      380.56     25.61 o
  11   3   9      876.38      974.03     54.56 o
  12   3   9       17.13       20.71      8.60 o
  13   3   9      426.63      434.68     29.74 o
   0   4   9        2.16        4.56      3.77 o
   1   4   9       17.91       18.56      4.78 o
   2   4   9       57.41       44.86      6.85 o
   3   4   9     3409.76     3459.23     62.97 o
   4   4   9      274.25      260.93     18.09 o
   5   4   9     2798.03     2817.37     45.79 o
   6   4   9      935.98      999.45     23.73 o
   7   4   9      726.48      807.26     27.68 o
   8   4   9        2.12        8.12      5.42 o
   9   4   9        2.61        8.74      6.13 o
  10   4   9       52.53       59.97     16.87 o
  11   4   9      668.65      689.47     36.59 o
  12   4   9      318.11      277.26     42.78 o
  13   4   9       84.35       57.62     20.14 o
   1   5   9      738.02      675.48     17.62 o
   2   5   9     1040.63     1099.04     18.98 o
   3   5   9      162.84      158.33     15.61 o
   4   5   9      341.12      297.12     13.72 o
   5   5   9        6.49       14.00      6.36 o
   6   5   9        1.13       -0.14      8.34 o
   7   5   9      128.89      120.65     17.82 o
   8   5   9       85.82       66.56     10.21 o
   9   5   9      626.29      662.12     21.20 o
  10   5   9        2.14       19.08     10.68 o
  11   5   9        1.44       12.26     10.85 o
  12   5   9        0.37       19.25     10.54 o
   0   6   9      798.82      672.99     66.77 o
   1   6   9       87.96       84.55     11.58 o
   2   6   9       47.03       54.66      8.21 o
   3   6   9     4645.82     4820.62     91.96 o
   4   6   9      409.86      389.43     13.90 o
   5   6   9     2963.11     3158.95     74.07 o
   6   6   9      482.96      503.66     14.85 o
   7   6   9      234.08      277.38     15.61 o
   8   6   9      555.00      509.22     17.15 o
   9   6   9       37.75       39.71      7.16 o
  10   6   9        3.20        8.46     10.96 o
  11   6   9      718.46      725.05     27.46 o
  12   6   9       18.95       17.27      8.12 o
   1   7   9     3680.50     3624.23     58.07 o
   2   7   9     1476.64     1612.44     47.50 o
   3   7   9     7682.76     8072.76    184.93 o
   4   7   9        0.76       13.83      7.61 o
   5   7   9     2630.18     2691.61     50.71 o
   6   7   9      103.91       86.02      9.79 o
   7   7   9      964.89     1027.25     27.23 o
   8   7   9       91.54       86.64     15.28 o
   9   7   9     2068.48     2021.55     64.02 o
  10   7   9      172.31      159.29     32.16 o
  11   7   9      597.07      549.60     34.67 o
   0   8   9        0.09        1.35      9.55 o
   1   8   9     1752.68     1688.90     30.70 o
   2   8   9        6.82       13.03      8.01 o
   3   8   9     2487.73     2463.05     49.84 o
   4   8   9       20.12        9.90      7.11 o
   5   8   9       11.45       18.03      6.07 o
   6   8   9       81.64       59.62      9.94 o
   7   8   9       30.82       52.32     11.82 o
   8   8   9      443.39      383.09     27.98 o
   9   8   9     1551.47     1596.19     37.77 o
  10   8   9      158.71      179.57     29.24 o
  11   8   9      650.48      789.19     53.88 o
   1   9   9     5183.44     5319.82    108.30 o
   2   9   9        2.89       17.32      5.77 o
   3   9   9      947.01      962.53     22.67 o
   4   9   9      233.25      221.52     25.98 o
   5   9   9     2067.39     2199.67     51.91 o
   6   9   9        4.41       10.15      8.03 o
   7   9   9     3598.92     3747.05     77.34 o
   8   9   9        0.63        8.12      6.51 o
   9   9   9      676.99      709.41     24.08 o
  10   9   9      242.05      200.40     33.84 o
   0  10   9      768.08      822.47     43.54 o
   1  10   9      867.57      876.67     21.80 o
   2  10   9      217.40      168.30     19.85 o
   3  10   9      238.04      195.27     25.63 o
   4  10   9        0.16        9.44      5.38 o
   5  10   9      615.38      640.00     24.20 o
   6  10   9       11.03       15.06      6.27 o
   7  10   9     2632.17     2790.81     59.13 o
   8  10   9       90.15       84.03     14.59 o
   9  10   9        1.12        7.84      9.02 o
   1  11   9      567.75      520.71     20.77 o
   2  11   9       83.14       51.82      9.13 o
   3  11   9       87.28       91.44     14.36 o
   4  11   9       89.99       70.18     13.21 o
   5  11   9       40.13       33.98     11.44 o
   6  11   9       39.42       15.97     11.35 o
   7  11   9      370.48      323.74     53.10 o
   8  11   9        6.53        3.54     11.44 o
   0  12   9      700.52      684.64     28.71 o
   1  12   9      192.38      150.82     20.98 o
   2  12   9       94.94       75.85     13.49 o
   3  12   9        5.51       10.17      5.62 o
   4  12   9      138.86      109.72     18.80 o
   5  12   9       29.45       23.59     10.84 o
   6  12   9        1.32       27.20     10.75 o
   7  12   9       38.38       30.09      8.35 o
   1  13   9     1127.95     1081.58     57.05 o
   2  13   9       17.15       24.13      7.09 o
   3  13   9     2341.29     2661.59     38.26 o
   4  13   9       19.67       28.95      9.81 o
   5  13   9     2346.15     2437.18     44.48 o
   0  14   9      105.53       81.79     16.74 o
   1  14   9        2.73       13.45      8.41 o
   2  14   9        2.22       12.06      5.99 o
   3  14   9       48.59       42.55     12.96 o
   0   0  10     2188.40     1670.32     55.92 o
   1   0  10      873.42      895.13     30.98 o
   2   0  10     8148.45     8225.52    146.91 o
   3   0  10     1824.70     1699.33     23.46 o
   4   0  10      518.79      529.59     13.39 o
   5   0  10     1286.85     1285.04     27.70 o
   6   0  10        0.90       11.00      5.23 o
   7   0  10      192.00      180.96     12.93 o
   8   0  10     4868.78     4868.79    140.50 o
   9   0  10      154.53      161.17     27.43 o
  10   0  10     1553.66     1611.05     63.62 o
  11   0  10        0.70       18.31     17.36 o
  12   0  10        0.01       21.40     12.89 o
  13   0  10      224.35      239.24     66.32 o
   1   1  10     9679.10     9675.79     80.22 o
   2   1  10     1046.14     1120.58     39.91 o
   3   1  10     1712.42     1720.26     25.26 o
   4   1  10     1686.93     1776.50     39.27 o
   5   1  10      757.61      733.35     14.42 o
   6   1  10     1653.05     1645.70     30.59 o
   7   1  10     2289.09     2288.36     39.55 o
   8   1  10     1584.74     1567.47     37.74 o
   9   1  10     2457.33     2466.67     58.39 o
  10   1  10     1165.76     1218.96     29.92 o
  11   1  10      358.03      372.54     44.54 o
  12   1  10      434.72      412.63     81.39 o
  13   1  10      125.18      118.06     33.32 o
   0   2  10     1611.22     1775.02     41.89 o
   1   2  10     3028.27     2994.49     28.22 o
   2   2  10       57.50       82.69      7.02 o
   3   2  10      798.01      765.52     22.39 o
   4   2  10     1221.90     1186.05     21.94 o
   5   2  10      523.08      518.96     27.40 o
   6   2  10     2109.41     2079.69     33.18 o
   7   2  10     1054.43     1104.04     19.74 o
   8   2  10      203.96      164.10     21.84 o
   9   2  10      552.99      580.29     27.40 o
  10   2  10        1.92       -0.19     12.93 o
  11   2  10       83.97       81.99     15.61 o
  12   2  10      501.87      399.79     78.72 o
  13   2  10        3.58        9.56     12.93 o
   1   3  10     1854.77     1946.50     21.98 o
   2   3  10      868.19      903.40     24.16 o
   3   3  10     1918.99     1919.93     41.48 o
   4   3  10       89.00      107.43      9.02 o
   5   3  10     1135.16     1140.07     20.97 o
   6   3  10      592.76      567.52     26.96 o
   7   3  10      410.14      372.56     11.77 o
   8   3  10        2.98       18.78      7.11 o
   9   3  10      962.26      998.60     45.20 o
  10   3  10       41.19       53.63     12.46 o
  11   3  10      120.30      153.39     25.18 o
  12   3  10       30.28       35.77     14.19 o
  13   3  10      133.10      100.05     29.75 o
   0   4  10     2410.20     2572.50     59.00 o
   1   4  10     1838.35     1806.84     23.65 o
   2   4  10      985.15      910.01     15.07 o
   3   4  10       74.71       66.95      6.30 o
   4   4  10     1384.61     1374.52     27.89 o
   5   4  10        0.30       -2.23      6.61 o
   6   4  10     1227.79     1168.47     24.65 o
   7   4  10     1182.73     1147.34     26.82 o
   8   4  10        9.23       14.95      7.33 o
   9   4  10      622.78      587.50     27.01 o
  10   4  10       60.05       36.79     14.45 o
  11   4  10      253.79      204.04     37.05 o
  12   4  10      263.76      196.29     33.16 o
   1   5  10       30.60       42.49      6.82 o
   2   5  10      254.79      245.58      7.53 o
   3   5  10     6454.54     6519.71     96.71 o
   4   5  10        0.17        7.42      8.06 o
   5   5  10     4996.43     4985.88     86.30 o
   6   5  10     3942.23     4140.63     69.82 o
   7   5  10       58.70       44.57      6.84 o
   8   5  10      324.41      328.70     18.54 o
   9   5  10        7.13       11.19      6.69 o
  10   5  10       51.44       42.68     14.76 o
  11   5  10     1187.88     1253.35     36.41 o
  12   5  10       16.34       26.58     10.16 o
   0   6  10     5995.60     6158.87    205.30 o
   1   6  10      549.25      549.40     18.54 o
   2   6  10     3296.93     3359.50     54.89 o
   3   6  10       45.52       41.20      8.01 o
   4   6  10     2107.67     2144.21     41.80 o
   5   6  10       19.03       14.80      9.17 o
   6   6  10     1164.96     1138.99     26.07 o
   7   6  10       29.46       34.06      6.75 o
   8   6  10      584.60      577.45     20.46 o
   9   6  10      137.90      126.32     23.66 o
  10   6  10        0.43       10.57      9.67 o
  11   6  10       13.28       22.14     11.10 o
  12   6  10       17.19       17.78      9.72 o
   1   7  10     5275.02     5249.96    101.42 o
   2   7  10       55.54       50.66      7.29 o
   3   7  10       42.47       34.93      8.02 o
   4   7  10      624.35      586.26     19.62 o
   5   7  10      255.80      246.13     30.94 o
   6   7  10      454.92      428.43     25.37 o
   7   7  10     2158.69     2114.44     42.18 o
   8   7  10       49.41       63.12     10.43 o
   9   7  10     2117.50     2190.05     61.01 o
  10   7  10      161.97      135.59     20.96 o
  11   7  10        2.64       13.28     12.87 o
   0   8  10      683.70      774.68     69.47 o
   1   8  10     1535.12     1453.87     38.39 o
   2   8  10      509.59      501.27     19.63 o
   3   8  10      465.64      466.60     33.70 o
   4   8  10      111.21      122.39     15.55 o
   5   8  10       11.88        2.96      6.73 o
   6   8  10       24.73       27.64      8.17 o
   7   8  10       59.28       53.90     12.01 o
   8   8  10       13.89       23.04      7.94 o
   9   8  10      335.94      268.68     45.47 o
  10   8  10       23.17       17.62      7.75 o
  11   8  10      255.50      166.63     56.88 o
   1   9  10     1764.48     1724.64     38.10 o
   2   9  10        0.28        9.21      6.99 o
   3   9  10       93.04       76.41     12.76 o
   4   9  10      300.27      249.84     20.12 o
   5   9  10      255.43      230.90     35.40 o
   6   9  10        6.44       20.62      8.88 o
   7   9  10      535.20      572.31     34.46 o
   8   9  10        0.20        9.40      6.94 o
   9   9  10      866.32      902.10     29.15 o
  10   9  10      524.33      498.57     43.34 o
   0  10  10     1791.89     1891.95    136.42 o
   1  10  10      217.50      256.40     22.09 o
   2  10  10     1025.17      994.47     27.94 o
   3  10  10       28.57       17.89      8.89 o
   4  10  10      374.10      353.13     34.77 o
   5  10  10      238.17      240.35     36.30 o
   6  10  10       93.82       75.48     14.28 o
   7  10  10        0.05       12.28      8.21 o
   8  10  10      415.37      423.05     23.59 o
   9  10  10        0.75       15.59      8.10 o
   1  11  10      568.66      619.54     33.35 o
   2  11  10       52.35       30.61      9.97 o
   3  11  10      674.77      631.43     22.24 o
   4  11  10       12.11       20.08      7.85 o
   5  11  10      774.50      802.14     24.39 o
   6  11  10       21.01       31.57      8.21 o
   7  11  10      185.09      149.49     31.16 o
   8  11  10      469.89      526.10     55.73 o
   0  12  10     1062.12     1112.37     53.91 o
   1  12  10       20.64       58.69     16.95 o
   2  12  10      585.39      608.86     37.65 o
   3  12  10      420.82      480.49     34.40 o
   4  12  10      785.34      835.61     28.10 o
   5  12  10      208.99      171.48     33.71 o
   6  12  10       76.04       68.28     18.51 o
   7  12  10       32.09       48.85     14.93 o
   1  13  10        1.21       19.56     12.00 o
   2  13  10       22.87       18.98     10.41 o
   3  13  10       75.57       38.89     13.60 o
   4  13  10       17.47       15.46     10.30 o
   5  13  10       17.12       11.34     10.38 o
   0  14  10       87.96       50.79     28.35 o
   1  14  10        7.31       11.80      8.22 o
   1   1  11      153.20      116.23     11.27 o
   2   1  11     2348.81     2371.23     60.89 o
   3   1  11       40.13       38.62      5.40 o
   4   1  11      417.59      482.89     12.15 o
   5   1  11      745.89      753.93     21.09 o
   6   1  11     3102.78     3113.50     49.55 o
   7   1  11      177.98      195.83     12.05 o
   8   1  11     3016.14     2943.24     45.19 o
   9   1  11     2426.47     2609.06     51.93 o
  10   1  11     2675.14     2637.49     63.30 o
  11   1  11       15.55       20.47     10.77 o
  12   1  11        3.99       17.64     10.18 o
  13   1  11       23.77       19.22     13.54 o
   0   2  11      156.91      198.17     22.38 o
   1   2  11      220.47      250.48      8.84 o
   2   2  11       21.53       27.15      3.55 o
   3   2  11        3.72        3.79      2.34 o
   4   2  11      355.12      321.60      8.59 o
   5   2  11     1608.43     1640.80     43.97 o
   6   2  11      129.87      118.74     11.29 o
   7   2  11     1183.92     1166.52     22.99 o
   8   2  11       23.88       22.28      7.96 o
   9   2  11      187.26      199.44     20.18 o
  10   2  11       12.20       13.23      5.73 o
  11   2  11      577.78      565.29     36.06 o
  12   2  11      329.55      219.68     48.73 o
   1   3  11      119.24      136.83     10.35 o
   2   3  11      768.30      712.55     18.82 o
   3   3  11       32.71       34.68      6.56 o
   4   3  11      753.35      688.26     15.66 o
   5   3  11     1043.13     1012.45     23.87 o
   6   3  11      191.32      185.09     29.58 o
   7   3  11      162.59      145.47     19.46 o
   8   3  11       72.94       66.78      9.48 o
   9   3  11      282.03      284.82     26.14 o
  10   3  11     2051.58     2025.77     46.50 o
  11   3  11     1164.34     1052.29     49.94 o
  12   3  11       69.17       62.75     13.89 o
   0   4  11     2732.84     2755.72     47.37 o
   1   4  11      689.89      620.40     19.77 o
   2   4  11     1001.49     1019.29     22.71 o
   3   4  11     3914.49     4036.96     56.86 o
   4   4  11      164.34      168.50     19.78 o
   5   4  11      241.68      286.76     19.52 o
   6   4  11        8.02       10.36      6.26 o
   7   4  11        4.16       12.66      6.12 o
   8   4  11     1091.41     1030.46     29.51 o
   9   4  11      961.38     1027.58     35.34 o
  10   4  11      444.19      414.46     84.19 o
  11   4  11      931.87      896.12     47.78 o
  12   4  11      295.58      244.15     43.11 o
   1   5  11       17.32       17.94      5.90 o
   2   5  11      268.37      257.45      7.85 o
   3   5  11       22.99       16.18      3.91 o
   4   5  11       88.17       77.55     11.47 o
   5   5  11      168.34      135.85     16.58 o
   6   5  11      342.29      305.64     36.17 o
   7   5  11      398.89      408.05     20.86 o
   8   5  11        0.40        5.14      6.76 o
   9   5  11      135.05      112.42     16.74 o
  10   5  11       54.79       30.62     12.93 o
  11   5  11       63.98       44.77     10.88 o
  12   5  11        8.83       26.58     14.04 o
   0   6  11       24.01       20.67     11.29 o
   1   6  11      696.08      667.24     23.45 o
   2   6  11      239.47      260.81      9.47 o
   3   6  11     1894.30     1893.39     42.21 o
   4   6  11     1547.65     1510.68     46.33 o
   5   6  11      228.05      208.36     24.07 o
   6   6  11      782.44      745.20     22.34 o
   7   6  11       49.79       41.64      9.89 o
   8   6  11      526.27      534.75     29.82 o
   9   6  11      524.98      587.87     35.04 o
  10   6  11      112.85      104.04     24.65 o
  11   6  11      984.19      955.41     49.18 o
   1   7  11       88.33       74.40     11.56 o
   2   7  11        2.96       17.13      4.67 o
   3   7  11       35.55       36.65      7.84 o
   4   7  11        4.13        9.38      5.64 o
   5   7  11       30.11       23.91      6.70 o
   6   7  11      163.50      144.10     25.25 o
   7   7  11      218.48      183.70     25.06 o
   8   7  11      192.98      144.24     27.22 o
   9   7  11      265.52      256.04     45.71 o
  10   7  11      136.58      112.35     22.04 o
  11   7  11       46.31       51.50     16.07 o
   0   8  11       78.33       64.79     13.67 o
   1   8  11       58.92       58.93      8.85 o
   2   8  11       22.52        8.67      7.55 o
   3   8  11      331.73      348.96     18.75 o
   4   8  11       37.38       45.28     10.99 o
   5   8  11     1073.65     1053.78     28.48 o
   6   8  11       61.18       53.51     11.39 o
   7   8  11     3536.28     3643.74     75.80 o
   8   8  11      344.38      329.38     33.60 o
   9   8  11      370.65      373.95     34.12 o
  10   8  11       15.67       33.72     11.44 o
   1   9  11      451.59      468.60     23.03 o
   2   9  11      546.04      531.64     20.16 o
   3   9  11      181.98      141.25     21.38 o
   4   9  11       52.03       43.54     11.04 o
   5   9  11       21.81        8.68      8.00 o
   6   9  11       91.74       75.57     13.18 o
   7   9  11      628.65      727.37     21.28 o
   8   9  11      427.41      479.27     32.83 o
   9   9  11      211.24      200.61     35.16 o
   0  10  11      249.71      258.06     68.31 o
   1  10  11       44.54       24.48      7.16 o
   2  10  11      111.22       84.02     18.88 o
   3  10  11      420.61      390.68     34.76 o
   4  10  11       32.72       22.21      9.65 o
   5  10  11      711.89      678.39     22.36 o
   6  10  11       34.12       29.48      8.57 o
   7  10  11        6.09        6.96      7.22 o
   8  10  11      223.55      189.37     42.79 o
   9  10  11      702.44      692.19     75.48 o
   1  11  11        9.00        9.29      7.63 o
   2  11  11      370.00      398.56     21.07 o
   3  11  11      222.41      179.48     36.97 o
   4  11  11       23.33       11.22      6.55 o
   5  11  11      146.18      107.83     16.84 o
   6  11  11      217.67      237.33     35.50 o
   7  11  11        8.55        9.90      7.06 o
   0  12  11       53.01       65.34     28.24 o
   1  12  11      125.21      155.31     28.69 o
   2  12  11       22.88       20.36      9.84 o
   3  12  11      167.69      163.97     29.10 o
   4  12  11       63.63       51.97     12.36 o
   5  12  11      100.46       84.88     21.24 o
   6  12  11       26.21       15.19     10.51 o
   1  13  11       15.33       21.63      9.61 o
   2  13  11       50.62       59.57     18.44 o
   3  13  11       81.53       65.94     23.41 o
   4  13  11       20.89       22.64     10.57 o
   0   0  12     2686.50     3078.46    131.05 o
   1   0  12     1556.78     1581.41     72.74 o
   2   0  12      871.94      793.79     18.12 o
   3   0  12     1852.78     1901.33     31.46 o
   4   0  12     5333.35     5254.91     99.61 o
   5   0  12      231.81      215.77     20.45 o
   6   0  12     1548.71     1533.52     36.16 o
   7   0  12     1354.89     1339.20     56.25 o
   8   0  12     2442.19     2399.89    200.51 o
   9   0  12      222.78      212.67    110.20 o
  10   0  12        6.93       25.27     19.19 o
  11   0  12      476.47      403.36    108.82 o
  12   0  12      483.90      395.11    108.71 o
   1   1  12     3778.40     3581.21     36.76 o
   2   1  12       46.31       62.87      8.91 o
   3   1  12     3928.27     3853.24     59.73 o
   4   1  12       49.47       47.25      8.30 o
   5   1  12     2947.34     2892.52     47.76 o
   6   1  12     2198.32     2268.80     40.46 o
   7   1  12     1089.02     1073.14     21.16 o
   8   1  12      936.30      905.73     36.55 o
   9   1  12      695.02      694.79     32.62 o
  10   1  12      195.38      182.27     27.05 o
  11   1  12      199.96      206.60     46.66 o
  12   1  12        0.40       22.26     11.64 o
   0   2  12     4644.60     4566.68     87.87 o
   1   2  12      294.72      313.89      7.84 o
   2   2  12       88.21       84.39      8.81 o
   3   2  12      111.05       89.91      5.95 o
   4   2  12     3339.00     3411.45     49.59 o
   5   2  12       43.89       48.08      7.22 o
   6   2  12      387.27      372.69     11.38 o
   7   2  12      616.35      610.81     15.03 o
   8   2  12     2749.57     2723.60     78.37 o
   9   2  12       13.17       24.68      9.48 o
  10   2  12      163.44      126.71     19.87 o
  11   2  12      262.90      225.08     39.89 o
  12   2  12      594.59      674.11     71.14 o
   1   3  12      917.15      931.02     26.86 o
   2   3  12       58.41       42.88      8.07 o
   3   3  12      758.01      769.62     15.56 o
   4   3  12     1263.74     1237.37     24.39 o
   5   3  12      244.70      207.96     29.66 o
   6   3  12      960.98      933.74     31.56 o
   7   3  12       53.61       40.91      7.48 o
   8   3  12       15.79       23.64      6.92 o
   9   3  12      203.36      191.25     31.14 o
  10   3  12      141.82      109.57     22.33 o
  11   3  12        2.06        7.77     10.95 o
  12   3  12      460.32      455.05     86.59 o
   0   4  12     4304.07     4138.88     77.93 o
   1   4  12       76.91       56.70      7.79 o
   2   4  12     3562.38     3527.63     50.73 o
   3   4  12       39.26       50.88      8.09 o
   4   4  12      257.29      280.16     22.64 o
   5   4  12      954.33      961.29     27.66 o
   6   4  12       92.99      110.14     15.02 o
   7   4  12       67.22       62.99     10.33 o
   8   4  12     1153.36     1134.98     26.99 o
   9   4  12      414.20      370.01     27.66 o
  10   4  12      170.60      119.89     29.28 o
  11   4  12        9.54       20.84     11.30 o
  12   4  12      562.54      595.60     29.42 o
   1   5  12     5587.62     5737.51     80.99 o
   2   5  12      214.74      199.57      8.46 o
   3   5  12     4530.28     4755.42    126.35 o
   4   5  12     1528.87     1543.99     31.69 o
   5   5  12     6077.17     6199.97    109.20 o
   6   5  12      247.17      244.89     30.75 o
   7   5  12     2049.27     2111.85     47.31 o
   8   5  12       12.72       13.72      6.29 o
   9   5  12      506.90      572.97     32.64 o
  10   5  12      602.38      688.77     70.59 o
  11   5  12      587.06      646.06     35.43 o
   0   6  12     3705.60     3544.23    114.51 o
   1   6  12        1.69        7.28      6.50 o
   2   6  12      965.04      958.57     26.22 o
   3   6  12       33.14       40.93      8.58 o
   4   6  12      816.41      826.68     21.16 o
   5   6  12       10.85       21.61      9.94 o
   6   6  12      275.72      218.61     29.09 o
   7   6  12        0.67       17.08      6.59 o
   8   6  12       79.88       77.28     10.55 o
   9   6  12       45.70       23.58      8.48 o
  10   6  12        1.81        9.33      9.98 o
  11   6  12        2.89       -3.52     11.75 o
   1   7  12      659.32      620.24     18.01 o
   2   7  12      456.61      476.07     14.80 o
   3   7  12     2241.77     2200.25     47.16 o
   4   7  12       40.22       31.39      8.70 o
   5   7  12      439.77      443.72     21.75 o
   6   7  12     1427.43     1506.36     35.11 o
   7   7  12      754.54      786.01     27.49 o
   8   7  12      378.02      406.64     19.19 o
   9   7  12      574.73      565.23     22.77 o
  10   7  12      364.98      372.01     55.37 o
   0   8  12      116.71       87.83     23.80 o
   1   8  12      170.43      200.34     26.55 o
   2   8  12       15.88       14.09      5.98 o
   3   8  12       47.13       48.78     14.12 o
   4   8  12      684.39      689.09     22.74 o
   5   8  12      434.71      421.51     18.73 o
   6   8  12        9.78       19.17      7.46 o
   7   8  12       11.01       13.63      7.57 o
   8   8  12      162.68      116.32     21.93 o
   9   8  12      140.63      131.02     18.14 o
  10   8  12       19.66       32.92     11.24 o
   1   9  12      351.94      376.15     19.60 o
   2   9  12      543.92      613.82     19.44 o
   3   9  12     1638.97     1732.93     48.55 o
   4   9  12       30.03       22.84      8.44 o
   5   9  12      377.23      403.69     23.34 o
   6   9  12      831.85      795.27     22.38 o
   7   9  12      280.84      252.32     34.46 o
   8   9  12      143.25      112.32     16.88 o
   9   9  12      272.44      269.30     30.74 o
   0  10  12      151.71       93.98     41.99 o
   1  10  12        4.32        4.62      9.96 o
   2  10  12      228.96      227.57     21.38 o
   3  10  12      199.16      153.32     23.03 o
   4  10  12     1796.67     1709.65     37.83 o
   5  10  12        8.59       23.47      9.75 o
   6  10  12      189.51      143.83     31.95 o
   7  10  12       50.68       39.16     10.72 o
   8  10  12       67.28       56.72     15.80 o
   1  11  12     2087.40     2180.23     61.08 o
   2  11  12      395.61      393.89     24.61 o
   3  11  12     1200.17     1216.95     36.30 o
   4  11  12       22.19       16.81     11.50 o
   5  11  12     1974.20     2060.02     49.24 o
   6  11  12       22.72       31.48     10.35 o
   7  11  12     1226.18     1307.87     41.42 o
   0  12  12     1528.58     1469.09    122.93 o
   1  12  12      112.90       88.96     19.20 o
   2  12  12      396.09      390.63     41.11 o
   3  12  12        0.24        5.13     11.13 o
   4  12  12       45.35       45.34     11.52 o
   5  12  12      270.02      238.28     22.76 o
   1  13  12      289.52      224.52     61.44 o
   2  13  12      124.91       87.80     18.86 o
   3  13  12      537.15      517.91     31.16 o
   1   1  13      862.33      845.07     15.21 o
   2   1  13     4352.27     4380.43     47.79 o
   3   1  13     4017.42     4150.27     51.04 o
   4   1  13      310.86      304.81     13.78 o
   5   1  13      714.04      690.79     14.84 o
   6   1  13      568.51      533.71     13.59 o
   7   1  13      353.48      345.30     12.34 o
   8   1  13       24.69       10.26      7.91 o
   9   1  13      797.62      781.98     44.70 o
  10   1  13     1744.94     1857.51     85.04 o
  11   1  13      137.07      134.50     31.45 o
  12   1  13      164.00      174.93     45.59 o
   0   2  13     3877.41     3654.97     67.97 o
   1   2  13       91.84       71.77     11.07 o
   2   2  13      279.20      262.86      8.77 o
   3   2  13      151.51      135.63      8.88 o
   4   2  13        4.45       12.45      3.37 o
   5   2  13     2697.21     2634.23     41.28 o
   6   2  13       12.50       13.20      4.24 o
   7   2  13      200.91      202.82     16.06 o
   8   2  13     1055.03     1018.82     37.35 o
   9   2  13      139.07      136.50     26.91 o
  10   2  13      365.33      339.29     23.74 o
  11   2  13        9.43       10.37     17.56 o
  12   2  13      146.29      113.72     32.63 o
   1   3  13     7341.12     7737.82    146.33 o
   2   3  13     1420.75     1448.60     24.45 o
   3   3  13     3503.19     3353.27     54.07 o
   4   3  13      310.52      306.67     31.38 o
   5   3  13     5434.73     5733.53     91.17 o
   6   3  13     3030.79     3070.06     64.80 o
   7   3  13     2870.07     2841.83     82.74 o
   8   3  13     1614.06     1567.98     35.73 o
   9   3  13      305.36      309.99     20.56 o
  10   3  13       68.97       53.93     12.53 o
  11   3  13      843.72      890.82     49.34 o
  12   3  13      179.31      122.36     46.48 o
   0   4  13       75.37       56.60     14.64 o
   1   4  13     1194.29     1229.93     26.57 o
   2   4  13      801.13      777.53     17.05 o
   3   4  13     1082.66     1016.84     38.29 o
   4   4  13     2492.25     2331.42     57.27 o
   5   4  13     1617.94     1476.30     31.30 o
   6   4  13      805.30      770.17     20.93 o
   7   4  13      104.67       90.79     15.56 o
   8   4  13      298.38      238.50     23.44 o
   9   4  13      149.79      124.37     20.73 o
  10   4  13      134.99      144.38     31.38 o
  11   4  13        0.13       17.69      6.34 o
   1   5  13      409.75      357.22     21.95 o
   2   5  13      241.37      237.95     19.38 o
   3   5  13     2113.71     2103.81     38.68 o
   4   5  13        1.02        9.23      6.93 o
   5   5  13      761.98      704.72     21.53 o
   6   5  13       44.60       37.72     11.46 o
   7   5  13       26.53       35.26      8.60 o
   8   5  13        7.26       22.47      7.40 o
   9   5  13      101.08       98.59     18.88 o
  10   5  13      231.95      206.67     35.89 o
  11   5  13       20.72       13.65      7.08 o
   0   6  13     2063.16     1997.87     61.12 o
   1   6  13     2035.87     2014.46     39.67 o
   2   6  13      334.30      306.62     17.93 o
   3   6  13      512.55      518.07     16.85 o
   4   6  13      893.32      929.07     22.80 o
   5   6  13      298.39      341.58     22.17 o
   6   6  13       13.78       15.02      9.06 o
   7   6  13        7.00        9.11      5.93 o
   8   6  13      617.65      596.71     19.81 o
   9   6  13      505.73      462.27     27.82 o
  10   6  13       89.41       55.40     18.31 o
  11   6  13        0.17        9.96     17.57 o
   1   7  13      201.56      186.10     25.47 o
   2   7  13       89.74       65.05     14.25 o
   3   7  13     2054.62     1926.24     47.76 o
   4   7  13      262.09      243.01     32.70 o
   5   7  13     1479.93     1535.83     34.76 o
   6   7  13      149.16      109.24     16.72 o
   7   7  13      330.56      326.20     27.25 o
   8   7  13      394.61      431.13     48.34 o
   9   7  13       87.72       74.33     15.06 o
  10   7  13        0.08       10.83      9.11 o
   0   8  13     2396.19     2194.61    264.32 o
   1   8  13      206.52      189.22     14.51 o
   2   8  13      237.46      249.55     15.42 o
   3   8  13        7.22       24.91     11.10 o
   4   8  13      509.07      491.52     30.62 o
   5   8  13      832.67      833.74     27.90 o
   6   8  13        0.43       13.34      5.33 o
   7   8  13       65.83       52.27     13.46 o
   8   8  13      689.44      651.81     21.81 o
   9   8  13       22.14       11.30      6.31 o
   1   9  13     1584.07     1582.93     42.15 o
   2   9  13      517.21      546.72     23.52 o
   3   9  13     1008.10     1009.83     27.11 o
   4   9  13        9.27        8.69      8.58 o
   5   9  13      702.46      713.85     21.77 o
   6   9  13       53.40       44.65     11.39 o
   7   9  13      273.40      233.46     44.73 o
   8   9  13        0.65       17.63      7.40 o
   9   9  13      427.22      448.12     28.48 o
   0  10  13      143.25      166.21     43.13 o
   1  10  13      130.40      124.01     27.47 o
   2  10  13      288.06      235.26     17.27 o
   3  10  13      391.32      307.03     41.82 o
   4  10  13      339.62      331.26     24.68 o
   5  10  13       15.80       17.72      6.07 o
   6  10  13       15.34       18.13      7.14 o
   7  10  13        0.05        2.26      6.79 o
   8  10  13      222.64      155.34     38.91 o
   1  11  13       70.95       64.87     19.50 o
   2  11  13      252.98      214.05     39.43 o
   3  11  13      186.23       97.48     29.75 o
   4  11  13       15.72       19.24     10.60 o
   5  11  13       43.92       46.13     14.04 o
   6  11  13      137.16       91.72     17.08 o
   0  12  13        0.25       38.78     23.46 o
   1  12  13      109.59      101.75     24.01 o
   2  12  13      126.66       95.93     19.07 o
   3  12  13       17.26       10.58      8.90 o
   4  12  13       96.95       73.48     16.61 o
   5  12  13        6.82       12.34      7.64 o
   1  13  13     1702.59     1797.81     62.30 o
   0   0  14      749.08      735.86     27.47 o
   1   0  14     4794.72     5033.09     92.15 o
   2   0  14        1.62       12.14      5.75 o
   3   0  14      462.34      488.37     17.86 o
   4   0  14     2807.71     2777.77     75.47 o
   5   0  14      109.21      104.50     14.16 o
   6   0  14      575.35      624.09     41.95 o
   7   0  14       86.82       99.20     20.60 o
   8   0  14        0.08       13.98     34.22 o
   9   0  14     1954.69     1941.10     91.59 o
  10   0  14       28.86       60.66     19.92 o
  11   0  14      320.04      266.35     79.27 o
  12   0  14      595.87      590.34    107.29 o
   1   1  14        4.03        4.04      3.79 o
   2   1  14      235.47      237.10     10.86 o
   3   1  14      480.86      440.30     21.39 o
   4   1  14       60.70       52.87      7.47 o
   5   1  14       53.92       38.71      6.57 o
   6   1  14        5.95        9.20      3.81 o
   7   1  14      140.24      136.32     18.91 o
   8   1  14      292.20      297.71     26.13 o
   9   1  14      303.41      286.82     44.75 o
  10   1  14       38.05       31.12     11.54 o
  11   1  14      503.58      618.27     74.80 o
  12   1  14       32.56       21.28     15.46 o
   0   2  14     1528.92     1508.42     32.59 o
   1   2  14     1499.15     1530.69     24.50 o
   2   2  14      669.64      669.81     14.71 o
   3   2  14       13.49       13.72      4.94 o
   4   2  14       17.67       13.38      4.79 o
   5   2  14      913.88      957.73     22.22 o
   6   2  14      195.24      204.52     21.43 o
   7   2  14      413.52      424.53     18.05 o
   8   2  14      371.23      399.34     20.73 o
   9   2  14        0.84        4.62      6.09 o
  10   2  14      120.46      117.14     23.22 o
  11   2  14       23.89       22.56     14.12 o
   1   3  14      984.32      907.30     22.47 o
   2   3  14     1677.10     1620.22     30.62 o
   3   3  14     1100.09     1036.29     19.69 o
   4   3  14       80.04      102.87     13.43 o
   5   3  14       25.55       24.65      7.35 o
   6   3  14     1856.52     1750.88     35.85 o
   7   3  14      267.99      207.75     30.67 o
   8   3  14        3.74       10.56      6.82 o
   9   3  14        1.54        1.84      8.04 o
  10   3  14        0.94       11.78      8.78 o
  11   3  14      136.78      106.30     31.12 o
   0   4  14      436.85      455.83     22.57 o
   1   4  14      579.49      611.78     21.43 o
   2   4  14      581.01      535.21     14.80 o
   3   4  14       13.07        8.96      8.29 o
   4   4  14      587.43      616.43     21.25 o
   5   4  14     1056.87     1058.44     46.26 o
   6   4  14        0.46       -0.77      6.64 o
   7   4  14      214.45      225.40     31.72 o
   8   4  14       39.85       46.19      9.79 o
   9   4  14      292.27      264.05     40.95 o
  10   4  14       39.88       25.61     11.15 o
  11   4  14       23.40       34.94     10.70 o
   1   5  14     1269.03     1234.55     24.94 o
   2   5  14     3593.14     3585.31     62.14 o
   3   5  14     1709.32     1599.94     51.83 o
   4   5  14        4.77       13.25      4.69 o
   5   5  14       14.60       18.61      6.81 o
   6   5  14     2506.34     2624.76     64.36 o
   7   5  14     1352.27     1373.32     31.54 o
   8   5  14        0.11       24.66      6.26 o
   9   5  14      295.95      215.12     37.98 o
  10   5  14      109.86       91.53     21.36 o
  11   5  14       97.62       68.13     16.08 o
   0   6  14      434.85      418.31     15.97 o
   1   6  14      562.60      612.83     25.94 o
   2   6  14        0.16        4.63      5.37 o
   3   6  14      853.30      808.58     33.71 o
   4   6  14      121.75      122.88     18.93 o
   5   6  14       43.00       36.76     10.79 o
   6   6  14       10.18        6.42      9.43 o
   7   6  14      333.45      261.44     35.65 o
   8   6  14        2.89        5.94      6.20 o
   9   6  14      299.54      237.83     38.97 o
  10   6  14       67.35       55.74     16.59 o
   1   7  14      653.22      673.85     25.48 o
   2   7  14     1387.30     1342.91     33.23 o
   3   7  14     1405.40     1272.84     35.01 o
   4   7  14       26.33       30.33      8.17 o
   5   7  14      469.00      437.71     30.99 o
   6   7  14      298.02      281.15     31.20 o
   7   7  14      123.70       85.17     16.78 o
   8   7  14       87.54       66.79     14.87 o
   9   7  14       68.26       41.96     10.47 o
  10   7  14      226.75      173.97     37.11 o
   0   8  14      242.30      248.90     48.18 o
   1   8  14       57.72       57.38     13.24 o
   2   8  14       32.65       19.60     11.99 o
   3   8  14      140.27      100.80     21.42 o
   4   8  14      236.31      208.37     30.42 o
   5   8  14       97.12       95.14     14.13 o
   6   8  14       68.38       52.87     11.80 o
   7   8  14        6.10       23.21      6.65 o
   8   8  14        5.61        2.37      7.05 o
   9   8  14       87.39       64.87     15.11 o
   1   9  14      478.86      507.12     57.22 o
   2   9  14      216.61      191.85     27.54 o
   3   9  14      550.49      503.39     25.48 o
   4   9  14       15.59       27.08      8.93 o
   5   9  14      175.36      157.62     23.94 o
   6   9  14        5.29       14.00      7.12 o
   7   9  14       34.10       28.13     11.10 o
   8   9  14       18.38       19.64      7.48 o
   0  10  14      178.38      122.92     35.21 o
   1  10  14      631.00      678.71     29.00 o
   2  10  14      102.09       80.02     19.10 o
   3  10  14        5.71        0.90      8.40 o
   4  10  14      137.96      111.87     25.92 o
   5  10  14      271.62      239.24     43.86 o
   6  10  14       17.75       34.45     10.05 o
   7  10  14       36.39       26.35      7.46 o
   1  11  14      285.77      210.49     43.44 o
   2  11  14        4.93        7.27     13.19 o
   3  11  14      105.84       71.85     20.65 o
   4  11  14       81.13       58.99     13.09 o
   5  11  14       19.26       19.79      8.00 o
   6  11  14      286.66      246.64     58.77 o
   0  12  14       13.97       27.66     24.74 o
   1  12  14       93.84      101.42     32.23 o
   2  12  14        0.06        6.29     10.81 o
   3  12  14        3.46       34.29     10.96 o
   4  12  14       12.12       12.41     14.32 o
   1   1  15      278.25      269.63      8.80 o
   2   1  15      442.31      422.30     13.15 o
   3   1  15     4714.86     4685.23     75.66 o
   4   1  15      357.79      326.24     10.47 o
   5   1  15     1240.00     1115.82     21.90 o
   6   1  15       12.24       17.33      5.61 o
   7   1  15      167.74      170.61     12.47 o
   8   1  15       87.96       90.18     12.87 o
   9   1  15       14.46       12.29     10.47 o
  10   1  15       38.16       44.89     17.96 o
  11   1  15      296.55      290.77     60.10 o
   0   2  15      808.56      747.73     21.19 o
   1   2  15      145.41      151.36     15.12 o
   2   2  15     3721.28     3550.63     46.76 o
   3   2  15     2541.68     2581.38     51.70 o
   4   2  15     3889.06     4037.29     59.63 o
   5   2  15      147.08      146.64     14.62 o
   6   2  15      702.22      693.66     20.26 o
   7   2  15      515.01      537.41     17.33 o
   8   2  15      183.51      170.03     13.53 o
   9   2  15       96.86       82.59     17.40 o
  10   2  15      142.93      134.60     25.30 o
  11   2  15      854.26      909.06     51.87 o
   1   3  15     5160.68     5240.46     71.41 o
   2   3  15      273.41      237.59     13.05 o
   3   3  15       80.10       95.53     10.19 o
   4   3  15        5.78        8.06      5.63 o
   5   3  15        9.66       14.32      6.87 o
   6   3  15      249.20      209.19     22.96 o
   7   3  15     2610.24     2766.23     62.92 o
   8   3  15      311.84      304.54     20.30 o
   9   3  15     1366.45     1414.37     40.70 o
  10   3  15       20.97       20.60     11.06 o
  11   3  15      255.41      273.14     66.39 o
   0   4  15     8750.71     8772.42    193.69 o
   1   4  15       58.02       57.23      7.72 o
   2   4  15      790.86      780.17     32.86 o
   3   4  15      277.27      250.63     16.74 o
   4   4  15       46.53       59.81      9.58 o
   5   4  15      553.81      526.85     21.34 o
   6   4  15      884.79      872.20     36.64 o
   7   4  15        6.84        4.71      7.37 o
   8   4  15      730.71      765.95     31.37 o
   9   4  15        3.92       14.19      7.87 o
  10   4  15       40.13       23.16      9.23 o
   1   5  15      661.19      736.21     21.34 o
   2   5  15        3.19       -5.99      7.28 o
   3   5  15       24.67       24.02      8.21 o
   4   5  15      151.55      143.69     19.26 o
   5   5  15      202.59      181.82     23.29 o
   6   5  15       71.14       59.93     11.50 o
   7   5  15       44.08       28.19      8.79 o
   8   5  15        2.04       11.62      5.80 o
   9   5  15        1.85        6.77      7.81 o
  10   5  15      153.45      157.31     28.34 o
   0   6  15     3811.02     3635.10     89.81 o
   1   6  15      261.60      257.86     17.55 o
   2   6  15        0.85       21.03      6.00 o
   3   6  15        1.24       10.38      7.04 o
   4   6  15       19.95       12.18      7.97 o
   5   6  15      862.17      987.51     27.29 o
   6   6  15      188.70      167.38     23.49 o
   7   6  15      690.50      659.47     36.69 o
   8   6  15      300.59      246.50     36.05 o
   9   6  15       14.02        7.96      9.56 o
  10   6  15        2.35        8.38     12.43 o
   1   7  15     1645.50     1751.68     45.94 o
   2   7  15       34.00       28.66      7.95 o
   3   7  15      956.27      972.07     28.04 o
   4   7  15       85.45       75.40     13.11 o
   5   7  15      813.13      816.01     25.30 o
   6   7  15       51.60       23.06      8.55 o
   7   7  15     1253.88     1359.49     46.00 o
   8   7  15       11.84       11.90      9.24 o
   9   7  15      223.79      177.97     31.35 o
   0   8  15      417.98      396.63     75.60 o
   1   8  15     1137.22     1127.72     42.57 o
   2   8  15     2124.98     2108.91     76.25 o
   3   8  15     1244.01     1273.36     34.92 o
   4   8  15     1571.65     1584.09     49.67 o
   5   8  15      197.72      168.43     26.05 o
   6   8  15      460.32      423.95     27.63 o
   7   8  15       21.44       21.26      7.55 o
   8   8  15      218.80      161.62     33.08 o
   1   9  15      707.83      752.32     60.07 o
   2   9  15        8.56       23.08      8.02 o
   3   9  15     1214.86     1333.15     67.03 o
   4   9  15      169.78      132.73     23.12 o
   5   9  15     1153.69     1200.89     33.14 o
   6   9  15      316.72      275.66     35.18 o
   7   9  15       88.57       63.36     17.94 o
   0  10  15       71.31       46.82     30.92 o
   1  10  15      535.86      495.37     24.95 o
   2  10  15      336.76      388.90     32.51 o
   3  10  15      358.81      342.45     29.36 o
   4  10  15       76.22       85.21     14.56 o
   5  10  15      322.05      304.59     25.87 o
   6  10  15      232.15      240.49     22.19 o
   1  11  15      482.90      482.30     63.35 o
   2  11  15       29.42       27.77     10.58 o
   3  11  15        4.45       26.16     11.81 o
   4  11  15        0.04       10.34      8.32 o
   5  11  15       73.24       51.33     13.85 o
   0  12  15        0.13       19.69     14.69 o
   1  12  15      519.72      534.28     34.56 o
   2  12  15      523.81      547.52     49.89 o
   0   0  16      190.67      219.02     28.53 o
   1   0  16     3308.51     3264.77     64.53 o
   2   0  16       79.33       74.79     12.42 o
   3   0  16      133.12      153.23     29.15 o
   4   0  16      260.70      236.72     33.13 o
   5   0  16     1340.37     1392.74     40.59 o
   6   0  16     1150.28     1193.47     54.35 o
   7   0  16     3759.79     4203.82    123.33 o
   8   0  16      944.38     1029.95     63.60 o
   9   0  16      102.51       90.72     33.63 o
  10   0  16       17.33        7.18      7.62 o
  11   0  16        0.62       26.82     24.72 o
   1   1  16     3055.10     3128.21     41.04 o
   2   1  16      101.37       94.25     11.35 o
   3   1  16     2472.07     2524.77     45.87 o
   4   1  16        5.15        2.98      3.54 o
   5   1  16     1882.88     1876.19     56.17 o
   6   1  16        1.47        3.90      4.53 o
   7   1  16     1255.86     1268.38     31.01 o
   8   1  16        9.06        1.02     12.50 o
   9   1  16      525.96      596.32     58.21 o
  10   1  16      116.82      101.11     29.05 o
  11   1  16      495.89      618.82     91.17 o
   0   2  16       15.87       28.24      7.48 o
   1   2  16     2171.35     2284.19     33.22 o
   2   2  16      154.78      131.04     11.52 o
   3   2  16      741.08      700.66     16.99 o
   4   2  16      494.88      449.50     19.28 o
   5   2  16      117.27       99.80     14.43 o
   6   2  16      153.82      157.07     18.54 o
   7   2  16      297.26      247.77     23.98 o
   8   2  16      262.20      227.90     22.63 o
   9   2  16      528.90      537.44     43.57 o
  10   2  16        0.25        8.54     12.92 o
   1   3  16        3.17        4.01      4.12 o
   2   3  16       59.72       54.11      7.31 o
   3   3  16       20.90       29.37      6.90 o
   4   3  16        8.20       13.46      5.69 o
   5   3  16       43.39       32.88     10.31 o
   6   3  16      246.74      234.16     16.30 o
   7   3  16       39.59       30.64      5.86 o
   8   3  16        0.00       11.79      6.69 o
   9   3  16       42.55       34.92     11.76 o
  10   3  16        6.03       22.23     11.96 o
   0   4  16     1731.65     1602.90     54.16 o
   1   4  16      329.63      364.73     17.38 o
   2   4  16       97.65       98.60     13.87 o
   3   4  16     1548.28     1542.89     54.95 o
   4   4  16      861.87      846.80     27.83 o
   5   4  16      153.57      149.49     20.64 o
   6   4  16      189.00      158.59     20.21 o
   7   4  16       13.06       14.41      6.30 o
   8   4  16       34.54       21.10      8.11 o
   9   4  16       72.34       57.71     13.57 o
  10   4  16        1.29       12.30      9.62 o
   1   5  16     3950.97     4120.17     79.60 o
   2   5  16      271.80      305.86     21.93 o
   3   5  16     1728.18     1789.35     42.95 o
   4   5  16      208.57      170.34     21.02 o
   5   5  16     1307.64     1306.90     31.45 o
   6   5  16        8.86       11.98      8.39 o
   7   5  16      969.73     1028.93     26.59 o
   8   5  16       23.13       28.65      9.22 o
   9   5  16     1469.13     1507.59     42.76 o
  10   5  16      785.80      846.10     59.72 o
   0   6  16      687.39      662.80     41.77 o
   1   6  16        1.89       17.14      7.76 o
   2   6  16      581.18      534.93     20.78 o
   3   6  16       76.36       68.57     13.92 o
   4   6  16      249.29      222.62     30.40 o
   5   6  16      376.13      356.64     28.87 o
   6   6  16       95.94       75.46     12.45 o
   7   6  16      200.67      189.68     32.38 o
   8   6  16      276.71      230.53     34.77 o
   9   6  16      156.41      124.87     26.05 o
   1   7  16      585.89      591.30     21.11 o
   2   7  16        0.21        8.85      7.41 o
   3   7  16     2611.24     2683.70     74.97 o
   4   7  16        0.16       13.70      7.33 o
   5   7  16     1323.67     1402.68     35.94 o
   6   7  16       62.73       55.82     12.09 o
   7   7  16      216.62      258.29     24.17 o
   8   7  16      210.78      164.40     30.32 o
   0   8  16      449.89      417.24     32.72 o
   1   8  16       38.99       37.13     15.72 o
   2   8  16       30.16       28.26      9.93 o
   3   8  16        1.14       10.94      7.43 o
   4   8  16       59.06       48.51     11.24 o
   5   8  16        5.70       10.64      8.12 o
   6   8  16       31.34       31.12     11.50 o
   7   8  16        2.16       17.91     10.53 o
   8   8  16       20.33       15.08      9.34 o
   1   9  16       16.01       18.98     10.30 o
   2   9  16        1.45       23.73     13.16 o
   3   9  16     1210.67     1382.25     52.82 o
   4   9  16      109.79       68.08     18.91 o
   5   9  16      689.98      627.17     28.87 o
   6   9  16       37.91       33.85     10.09 o
   7   9  16       14.06       19.55      7.94 o
   0  10  16      148.23      154.16     42.99 o
   1  10  16      309.97      331.05     29.51 o
   2  10  16      150.60      135.06     25.86 o
   3  10  16        0.71       15.48     11.93 o
   4  10  16      122.65      119.89     24.93 o
   5  10  16       45.83       42.09     11.39 o
   1  11  16     3370.92     3532.45     81.02 o
   2  11  16       56.63       52.30     18.83 o
   3  11  16      280.15      208.30     41.77 o
   1   1  17        0.91        9.02      3.90 o
   2   1  17       15.98        9.46      3.79 o
   3   1  17       68.19       69.88      9.96 o
   4   1  17       89.29       65.31      9.29 o
   5   1  17     1320.47     1398.66     28.53 o
   6   1  17      356.13      399.07     18.09 o
   7   1  17       50.95       33.50     11.23 o
   8   1  17      195.46      141.00     19.39 o
   9   1  17       58.87       45.13     12.38 o
  10   1  17      164.91      146.60     28.85 o
   0   2  17       14.78       13.81      5.59 o
   1   2  17       53.58       53.53      6.66 o
   2   2  17        0.10       -0.33      2.59 o
   3   2  17       86.74       71.26      8.85 o
   4   2  17      691.20      675.78     27.11 o
   5   2  17       21.88       15.46      7.06 o
   6   2  17      215.18      220.52     15.30 o
   7   2  17      525.36      505.60     19.02 o
   8   2  17      411.14      438.83     24.03 o
   9   2  17      149.02      147.43     29.79 o
  10   2  17      383.20      432.99     48.35 o
   1   3  17      467.58      489.31     12.25 o
   2   3  17      217.55      210.00     16.95 o
   3   3  17      206.32      193.41     17.35 o
   4   3  17      490.32      445.23     23.69 o
   5   3  17       44.03       41.16      9.96 o
   6   3  17        1.63       15.47      6.24 o
   7   3  17      272.52      273.23     30.67 o
   8   3  17       23.31       35.78      7.67 o
   9   3  17      328.32      337.63     32.22 o
  10   3  17      874.45      978.16     43.44 o
   0   4  17      139.28      159.92     26.92 o
   1   4  17       14.31       18.34      4.78 o
   2   4  17       13.66       18.47      8.67 o
   3   4  17       82.85       52.75     11.33 o
   4   4  17     1406.37     1518.64     54.62 o
   5   4  17      563.99      584.44     20.13 o
   6   4  17       12.64       22.79      6.74 o
   7   4  17      315.91      337.34     32.67 o
   8   4  17        7.00       15.92      6.81 o
   9   4  17       19.73       22.43      8.67 o
   1   5  17       62.50       64.62     13.83 o
   2   5  17       54.56       52.92     11.52 o
   3   5  17      692.00      639.94     20.31 o
   4   5  17        0.65       12.48      6.82 o
   5   5  17      207.93      172.49     23.72 o
   6   5  17      408.15      412.40     30.99 o
   7   5  17       31.21       22.83      7.67 o
   8   5  17      175.38      132.54     23.03 o
   9   5  17       18.99       28.36      7.60 o
   0   6  17     1270.01     1222.78     48.54 o
   1   6  17       20.96       23.74      7.20 o
   2   6  17      448.51      437.60     20.37 o
   3   6  17      351.73      341.89     36.94 o
   4   6  17      339.08      402.58     37.91 o
   5   6  17      126.40      142.03     19.26 o
   6   6  17       16.88        8.85      7.51 o
   7   6  17      127.34      110.76     16.90 o
   8   6  17      732.86      791.71     49.21 o
   1   7  17      350.01      387.49     48.72 o
   2   7  17       16.35       22.01      9.58 o
   3   7  17      334.44      325.03     46.56 o
   4   7  17       27.41       38.42      9.77 o
   5   7  17       21.33       19.26      8.58 o
   6   7  17      558.60      606.96     25.33 o
   7   7  17        4.33        0.02     10.70 o
   8   7  17      300.03      253.09     35.25 o
   0   8  17      268.49      240.15     48.25 o
   1   8  17        0.65       11.38      7.69 o
   2   8  17       16.58       22.43     12.74 o
   3   8  17      210.64      219.56     31.00 o
   4   8  17      657.91      781.24     33.59 o
   5   8  17       15.79       13.95      7.90 o
   6   8  17       83.05       63.22     12.92 o
   7   8  17        0.20       11.29      8.11 o
   1   9  17       36.37       34.81     17.19 o
   2   9  17      249.02      204.32     44.31 o
   3   9  17       75.26       55.62     15.46 o
   4   9  17      431.57      448.65     35.52 o
   5   9  17       79.71       53.74      9.28 o
   6   9  17      148.94      142.46     29.76 o
   0  10  17       49.72       56.27     28.42 o
   1  10  17      188.53      154.47     33.88 o
   2  10  17        4.00       21.16      9.90 o
   3  10  17      114.01      119.97     23.86 o
   4  10  17      242.74      232.18     48.87 o
   1  11  17       36.81       35.25     11.82 o
   0   0  18     8816.20     9435.47    485.26 o
   1   0  18       35.03       54.53     10.30 o
   2   0  18     3252.70     3286.94     85.90 o
   3   0  18       84.36       77.11     17.72 o
   4   0  18     1464.87     1434.53     66.88 o
   5   0  18     2635.76     2659.21     72.09 o
   6   0  18     1624.61     1686.12     62.22 o
   7   0  18      306.68      330.45     61.77 o
   8   0  18     2677.41     2927.97    205.42 o
   9   0  18      610.77      668.97     56.79 o
  10   0  18        0.30       28.89     23.35 o
   1   1  18        1.14       12.13      3.88 o
   2   1  18      143.19      134.82     15.39 o
   3   1  18       30.62       43.96      7.85 o
   4   1  18        2.10        7.61      5.03 o
   5   1  18       44.42       44.26      8.63 o
   6   1  18      245.22      218.40     21.49 o
   7   1  18        5.28       15.75      6.18 o
   8   1  18       41.27       33.88     10.85 o
   9   1  18        4.27       17.91     12.42 o
   0   2  18        0.37        7.27      4.50 o
   1   2  18       74.28       62.98      7.55 o
   2   2  18      819.95      801.59     21.05 o
   3   2  18      168.25      155.05     20.13 o
   4   2  18     2600.90     2682.31     48.91 o
   5   2  18        8.69       14.99      6.31 o
   6   2  18      610.32      559.21     21.43 o
   7   2  18      188.44      155.03     19.62 o
   8   2  18      193.28      164.70     28.48 o
   9   2  18       91.81       71.70     23.30 o
   1   3  18       17.30       18.74      4.14 o
   2   3  18      365.65      396.89     20.57 o
   3   3  18      143.73      143.25     20.22 o
   4   3  18       13.38        7.87      7.27 o
   5   3  18       49.46       47.46     10.72 o
   6   3  18      437.62      449.76     23.78 o
   7   3  18       10.25       20.58      6.28 o
   8   3  18        1.97       19.36      9.36 o
   9   3  18        3.44       22.80     11.65 o
   0   4  18       89.36       81.68     17.65 o
   1   4  18      138.71       97.38     11.94 o
   2   4  18      338.50      325.21     23.59 o
   3   4  18       16.37       28.34      9.20 o
   4   4  18     2068.91     2208.28     78.39 o
   5   4  18      440.82      419.72     25.08 o
   6   4  18      799.35      841.41     25.25 o
   7   4  18      156.69      155.28     22.16 o
   8   4  18       52.51       48.91      8.97 o
   9   4  18      292.28      227.65     46.60 o
   1   5  18       80.24       46.70     10.00 o
   2   5  18      209.32      174.31     20.74 o
   3   5  18        2.77        3.19      8.30 o
   4   5  18        0.20        2.47      6.05 o
   5   5  18      162.49      161.02     24.83 o
   6   5  18      814.14      843.14     38.47 o
   7   5  18       92.56       91.92     17.13 o
   8   5  18        2.63        9.46      6.79 o
   0   6  18      694.73      750.32     42.01 o
   1   6  18       72.13       70.39     12.59 o
   2   6  18     1870.59     1813.86     46.87 o
   3   6  18      201.98      163.80     23.79 o
   4   6  18      794.08      803.23     38.20 o
   5   6  18       13.35       20.35      6.12 o
   6   6  18      207.92      180.60     31.11 o
   7   6  18      116.80       86.52     16.94 o
   8   6  18      726.19      835.50     28.41 o
   1   7  18      113.43      102.47     17.21 o
   2   7  18     1380.93     1463.86     46.18 o
   3   7  18       47.47       50.17     12.72 o
   4   7  18      383.10      408.40     25.50 o
   5   7  18       74.26       70.87     12.69 o
   6   7  18      451.55      434.04     34.90 o
   7   7  18       81.98       79.66     15.95 o
   0   8  18      191.45      143.91     45.01 o
   1   8  18      305.67      262.04     39.47 o
   2   8  18      114.91      108.37     26.25 o
   3   8  18       35.16       28.84      9.42 o
   4   8  18        6.34       14.68      7.43 o
   5   8  18        5.05        8.59      7.21 o
   6   8  18      217.04      192.61     41.27 o
   1   9  18        4.84       13.40     11.20 o
   2   9  18      591.50      568.73     36.33 o
   3   9  18       32.91       24.28     16.70 o
   4   9  18       16.00       28.46     11.85 o
   5   9  18      197.89      196.25     40.35 o
   0  10  18     1033.72     1167.98     62.36 o
   1  10  18       24.68       15.66     12.54 o
   2  10  18      164.03       89.07     23.89 o
   3  10  18       11.28       29.56     11.63 o
   1   1  19     1447.21     1520.46     30.30 o
   2   1  19     1924.65     1943.04     33.83 o
   3   1  19       17.30       16.57      5.47 o
   4   1  19       12.10       18.15      6.16 o
   5   1  19        0.38       22.55      5.11 o
   6   1  19      762.15      840.28     30.76 o
   7   1  19      163.42      123.41     20.61 o
   8   1  19        8.01       28.00     12.14 o
   9   1  19     1234.98     1229.97     47.41 o
   0   2  19      432.74      497.54     36.15 o
   1   2  19      210.35      208.54     17.74 o
   2   2  19     1790.29     1853.43     40.38 o
   3   2  19       21.71       29.00      7.63 o
   4   2  19      112.35       97.91     13.30 o
   5   2  19      340.31      306.16     28.30 o
   6   2  19      886.96      942.98     29.12 o
   7   2  19      330.29      273.63     37.68 o
   8   2  19      111.20      145.92     23.44 o
   9   2  19      288.02      195.76     42.57 o
   1   3  19      620.62      639.18     15.05 o
   2   3  19      360.99      365.96     19.09 o
   3   3  19     1662.49     1652.41     50.42 o
   4   3  19        3.37       20.41      5.68 o
   5   3  19      833.14      925.97     27.63 o
   6   3  19      511.02      513.69     20.64 o
   7   3  19      440.20      426.27     23.37 o
   8   3  19        2.29        7.15     10.36 o
   0   4  19       11.55       15.41      6.34 o
   1   4  19      116.72       89.14     13.34 o
   2   4  19      202.55      216.58     16.98 o
   3   4  19        5.38       13.93      5.51 o
   4   4  19     1179.00     1286.19     36.99 o
   5   4  19      414.32      456.86     29.72 o
   6   4  19       99.59       74.91     12.99 o
   7   4  19      151.38      124.47     20.20 o
   8   4  19       54.49       54.38     13.25 o
   1   5  19      348.05      332.89     26.31 o
   2   5  19       30.06       20.83      6.63 o
   3   5  19       15.77       20.66      5.96 o
   4   5  19      189.54      156.24     22.51 o
   5   5  19       29.72       32.50      8.79 o
   6   5  19      389.05      456.48     37.97 o
   7   5  19      152.46      122.53     24.36 o
   8   5  19       67.72       44.52     18.83 o
   0   6  19      152.53      187.22     43.59 o
   1   6  19       34.73       41.83      9.39 o
   2   6  19      588.05      597.90     37.45 o
   3   6  19       57.14       49.41     10.31 o
   4   6  19      809.45      814.96     30.62 o
   5   6  19      162.94      144.66     21.67 o
   6   6  19      477.54      515.43     61.26 o
   7   6  19        6.31       21.28      6.50 o
   1   7  19      757.90      786.00     47.38 o
   2   7  19        7.41       16.58      7.50 o
   3   7  19      466.05      472.89     26.85 o
   4   7  19      423.17      395.46     52.35 o
   5   7  19      410.06      419.09     27.14 o
   6   7  19        0.19       10.24      8.14 o
   0   8  19     2448.82     2597.78     90.69 o
   1   8  19       11.96       20.87     11.08 o
   2   8  19      806.16      949.39     35.18 o
   3   8  19       34.73       38.14     14.30 o
   4   8  19      131.68      107.63     20.66 o
   5   8  19        7.38        6.71      5.95 o
   1   9  19     2073.22     2154.71     55.47 o
   2   9  19      507.89      472.09     43.21 o
   3   9  19      656.38      742.97     46.43 o
   0   0  20      234.70      231.82     49.82 o
   1   0  20      268.14      311.56     30.49 o
   2   0  20        4.25        2.29      5.95 o
   3   0  20      192.18      261.71     29.53 o
   4   0  20      914.24      949.20     55.86 o
   5   0  20        2.78       17.28     13.07 o
   6   0  20       10.28       15.19     11.01 o
   7   0  20      315.24      284.37     60.76 o
   8   0  20     1594.70     1690.57     52.97 o
   1   1  20      736.52      758.99     24.86 o
   2   1  20       10.18       10.48      5.91 o
   3   1  20      109.65       90.85     13.98 o
   4   1  20       72.78       62.79      8.82 o
   5   1  20        0.90        6.62      6.67 o
   6   1  20       14.81       14.31      9.97 o
   7   1  20      365.77      343.17     30.27 o
   8   1  20        0.25       19.39     13.20 o
   0   2  20      248.49      172.20     24.73 o
   1   2  20      387.89      420.38     17.36 o
   2   2  20       94.26       87.18     15.15 o
   3   2  20      228.59      218.86     18.20 o
   4   2  20      475.25      511.59     23.21 o
   5   2  20      133.60      123.83     17.69 o
   6   2  20       42.02       37.88     10.14 o
   7   2  20      551.56      587.94     27.98 o
   8   2  20      141.19      128.03     21.93 o
   1   3  20      365.06      382.01     21.73 o
   2   3  20       41.25       52.14      9.88 o
   3   3  20       49.27       27.87      7.32 o
   4   3  20       69.32       74.12     10.65 o
   5   3  20      373.51      399.39     31.70 o
   6   3  20       80.87       88.96     14.11 o
   7   3  20      184.10      132.31     23.16 o
   8   3  20       32.22       23.23     11.36 o
   0   4  20       62.63       75.94     23.59 o
   1   4  20      254.64      235.75     24.43 o
   2   4  20       46.10       43.05      8.73 o
   3   4  20      288.35      286.10     29.02 o
   4   4  20      231.09      206.49     30.09 o
   5   4  20      101.37       66.44     16.95 o
   6   4  20       19.25       34.36      7.33 o
   7   4  20       26.52       16.78      8.89 o
   1   5  20        1.64       22.58      7.90 o
   2   5  20      480.60      477.01     28.90 o
   3   5  20      570.68      665.41     32.84 o
   4   5  20      152.90      105.28     19.57 o
   5   5  20      402.16      429.88     18.98 o
   6   5  20        2.70       18.53      7.35 o
   7   5  20       48.41       44.76     11.15 o
   0   6  20      323.46      295.35     39.07 o
   1   6  20        9.48       25.76      9.09 o
   2   6  20       39.91       28.42      8.60 o
   3   6  20       11.59        9.61      7.19 o
   4   6  20        0.39        6.65      9.44 o
   5   6  20       96.62       94.77     18.41 o
   6   6  20        0.03        4.97      7.80 o
   1   7  20      396.59      319.88     60.51 o
   2   7  20        2.44       16.84      8.62 o
   3   7  20      201.37      150.76     35.59 o
   4   7  20       79.74       63.57     15.11 o
   5   7  20       73.30       62.71     15.76 o
   0   8  20       90.61       67.29     23.57 o
   1   8  20       20.62       34.25     11.94 o
   2   8  20       86.75       54.02     19.23 o
   3   8  20       24.52       31.05     17.13 o
   1   1  21      243.78      258.78     13.86 o
   2   1  21       57.95       43.26      7.12 o
   3   1  21      669.26      725.98     29.16 o
   4   1  21        1.68       14.02      5.92 o
   5   1  21      265.68      241.85     33.24 o
   6   1  21       43.99       47.47     10.56 o
   7   1  21       36.27       48.05     12.83 o
   0   2  21     2121.94     2197.33     57.05 o
   1   2  21      194.16      171.53     20.59 o
   2   2  21      808.82      848.66     24.26 o
   3   2  21        0.01        2.42      5.95 o
   4   2  21      717.84      758.06     26.68 o
   5   2  21      280.23      218.74     26.81 o
   6   2  21      676.32      722.04     38.38 o
   7   2  21     1338.04     1311.70     47.32 o
   1   3  21     1070.09     1162.23     33.58 o
   2   3  21      157.80      150.57     23.70 o
   3   3  21      108.51       97.14     15.12 o
   4   3  21       81.91       70.87     13.79 o
   5   3  21       31.89       20.73      8.98 o
   6   3  21        2.82       23.14     10.04 o
   7   3  21       74.34       53.05     13.09 o
   0   4  21      308.80      272.29     80.64 o
   1   4  21      273.45      270.65     43.56 o
   2   4  21     1195.61     1269.55     36.51 o
   3   4  21      853.02      943.54     25.16 o
   4   4  21      140.71       99.06     20.15 o
   5   4  21        4.51       16.36      8.78 o
   6   4  21      383.10      360.53     21.03 o
   1   5  21       13.73       21.17      9.30 o
   2   5  21       65.51       49.90     11.87 o
   3   5  21      206.41      224.60     29.60 o
   4   5  21       49.13       39.60      9.91 o
   5   5  21       29.58       36.69      9.57 o
   6   5  21       26.96       12.61     12.28 o
   0   6  21        8.75       -1.61     34.99 o
   1   6  21      161.55      129.71     31.28 o
   2   6  21      209.47      214.55     41.38 o
   3   6  21      705.31      699.39     23.16 o
   4   6  21        1.58       17.72      8.14 o
   5   6  21      326.64      354.99     50.25 o
   1   7  21       84.36       66.57     15.27 o
   2   7  21       19.57       20.42     16.11 o
   3   7  21       60.44       41.80     16.46 o
   0   8  21      476.46      444.01     71.22 o
   1   8  21      427.36      337.90    132.21 o
   0   0  22      326.74      329.65     26.07 o
   1   0  22      957.99     1069.60     65.41 o
   2   0  22     1369.16     1402.57     34.01 o
   3   0  22      941.36     1037.86     61.22 o
   4   0  22     2297.23     2319.26     56.99 o
   5   0  22      270.80      243.94     51.55 o
   6   0  22      714.18      800.36     66.84 o
   1   1  22       83.76       96.38     14.44 o
   2   1  22        8.41       15.82      7.09 o
   3   1  22       72.11       77.26     12.22 o
   4   1  22       41.08       38.92      8.87 o
   5   1  22       11.08       15.78      8.88 o
   6   1  22        0.29       18.96      7.65 o
   0   2  22     1489.91     1541.01     43.70 o
   1   2  22      471.69      534.65     22.81 o
   2   2  22       75.38       58.97     10.81 o
   3   2  22      172.45      141.61     21.10 o
   4   2  22       47.40       46.29      9.76 o
   5   2  22      201.21      158.49     25.48 o
   6   2  22       11.99       23.84     10.23 o
   1   3  22       90.30       64.50     13.87 o
   2   3  22      115.35       87.55     16.19 o
   3   3  22       93.72       87.38     12.41 o
   4   3  22      182.31      153.87     21.02 o
   5   3  22      384.73      365.84     23.26 o
   0   4  22     1336.87     1567.57    103.08 o
   1   4  22      107.65      105.63     21.92 o
   2   4  22      124.48      100.66     17.10 o
   3   4  22        2.30       19.87      6.23 o
   4   4  22      472.68      487.85     24.77 o
   5   4  22      154.30      146.53     22.90 o
   1   5  22      256.90      280.76     26.22 o
   2   5  22      403.80      385.21     29.01 o
   3   5  22      686.30      668.44     30.14 o
   4   5  22       12.85       14.35      6.33 o
   0   6  22     1042.17     1004.68     43.65 o
   1   6  22       38.03       35.38     10.01 o
   2   6  22      528.37      580.31     30.00 o
   3   6  22       80.74       60.17     14.87 o
   1   1  23      963.76      997.56     25.25 o
   2   1  23      527.73      571.85     18.32 o
   3   1  23      101.03       72.44     11.55 o
   4   1  23       47.15       46.37     10.08 o
   5   1  23       28.48       34.57      9.68 o
   0   2  23       88.72       81.22     26.16 o
   1   2  23      109.64       96.68     21.70 o
   2   2  23        0.63       15.27      6.39 o
   3   2  23      182.47      161.38     22.92 o
   4   2  23      677.23      690.72     27.73 o
   1   3  23        7.30       13.42     12.14 o
   2   3  23      429.07      461.74     43.15 o
   3   3  23      724.93      715.71     33.00 o
   4   3  23        0.29       12.15      5.58 o
   0   4  23       92.31       98.14     40.48 o
   1   4  23      222.82      171.81     33.62 o
   2   4  23      190.99      142.49     35.30 o
   3   4  23       68.85       62.88     16.77 o
   1   5  23       13.89       18.95     11.49 o
   2   5  23       68.02       38.58     13.55 o
   0   0  24      442.75      529.06     55.43 o
   1   0  24       10.68       17.37      8.86 o
   2   0  24      497.56      575.88     56.46 o
   3   0  24       86.62       96.57     22.76 o
   1   1  24       74.34       71.70     13.34 o
   2   1  24       51.45       38.42      8.83 o
   3   1  24      588.89      723.16     32.49 o
   0   2  24     1267.79     1527.49     78.73 o
   1   2  24      192.81      148.95     35.04 o
   2   2  24        0.07       15.47      4.51 o
   1   3  24      128.27      106.01     30.44 o
 
